# Supplementary material for: COVID-19 market disruptions and food security: Evidence from households in rural Liberia and Malawi
Source: PLoS One. 2022 Aug 8;17(8):e0271488. doi: 10.1371/journal.pone.0271488 (PMC9359542; doi:10.1371/journal.pone.0271488)
Supplement: S1 Data — (ZIP) [file pone.0271488.s021.zip]

Archive with 28 entries (28 files):
- readme.docx
- __MACOSX/._readme.docx
- replication_dofile.do
- __MACOSX/._replication_dofile.do
- baseline_analysis_fullsample.dta
- __MACOSX/._baseline_analysis_fullsample.dta
- covid_vars_cleaned.dta
- __MACOSX/._covid_vars_cleaned.dta
- cvps_price_analysis.dta
- __MACOSX/._cvps_price_analysis.dta
- hhps_analysis_fullsample.dta
- __MACOSX/._hhps_analysis_fullsample.dta
- hhps_analysis_studysample.dta
- __MACOSX/._hhps_analysis_studysample.dta
- LSMS2019_HIES2016_LR_MW.dta
- __MACOSX/._LSMS2019_HIES2016_LR_MW.dta
- Appendix_fig_S3.dta
- __MACOSX/._Appendix_fig_S3.dta
- fig1.dta
- __MACOSX/._fig1.dta
- fig3.dta
- __MACOSX/._fig3.dta
- figures.dta
- __MACOSX/._figures.dta
- table1.dta
- __MACOSX/._table1.dta
- table2.dta
- __MACOSX/._table2.dta
