# Supplementary material for: COVID-19 market disruptions and food security: Evidence from households in rural Liberia and Malawi
Source: PLoS One. 2022 Aug 8;17(8):e0271488. doi: 10.1371/journal.pone.0271488 (PMC9359542; doi:10.1371/journal.pone.0271488)
Supplement: S1 Data — (ZIP) [file pone.0271488.s021.zip › replication_dofile.do]

/*******************************************************************************

* This file creates all tables and figures for a paper:
	
	"COVID-19 market disruptions and food security: 
	Evidence from households in rural Liberia and Malawi"

	
Main Figure 1: Longer period trend in FSI
Main Figure 2 (left panel)
Main Figure 2 (right panel)
Main Figure 3: CVPS Prices

Table 1: Household Summary Statistics
Table 2: Covid Distruptions	

Appendix Figure S3: Historical Price Trends from WFP
Appendix Figures S5, S6, S7 (left panel)
Appendix Figures S5, S6, S7 (right panel)
Appendix Figures S8 & S9 (left panel) 
Appendix Figures S8 & S9 (right panel) 

Appendix Table S1: Household Phone Survey Attrition by Month
Appendix Table S2: Correlates of Attrition from Analysis Sample
Appendix Table S3: Correlates of Attrition from Balanced Sample Across Months
Appendix Table S4: Household Characterstics in Representative Surveys 
Appendix Table S5: Awareness and Attitudes about COVID-19
Appendix Table S6: Change in Business Outcomes for Food Vendors
Appendix Table S7: Household Food Security Index (z-score)
Appendix Table S8: Crop Prices
Appendix Table S9: Non-agricultural Income
Appendix Table S10: School Meals
	
*******************************************************************************/


clear all


/******************************************************************************


							MAIN FIGURES AND TABLES


******************************************************************************/


/*******************************************************************************
// Main Figure 1: Longer period trend in FSI
*******************************************************************************/
use "${path}/fig1.dta", clear
// study sample
	preserve
		use "${path}/figures.dta", clear
		keep country id
		duplicates drop *, force
		tempfile study_sample
		save `study_sample'
	restore

merge m:1 country id using `study_sample'
keep if _m==3
drop _merge

// baseline data
	replace survey_month=m(2019m11) if country=="Liberia" & surveytype=="Baseline"
	replace survey_month=m(2019m6) 	if country=="Malawi" & surveytype=="Baseline"

	drop if survey_month<=m(2019m10) | survey_month>m(2021m8)
	
		gen stdgroup_2020m1m2_lr =  (survey_month==tm(2020m1)|survey_month==tm(2020m2)) & country=="Liberia" 
		gen stdgroup_2020m1m2_mw =  (survey_month==tm(2020m1)|survey_month==tm(2020m2)) & country=="Malawi"  

// constructing food security index, per Anderson (2008)	
	/******************** Stata program *********************/
		capture program drop make_index_gr
		capture mata: mata drop icwxmata()
		

		program make_index_gr
		version 11.1
			syntax anything [if]
			gettoken newname anything: anything
			gettoken wgt anything: anything
			gettoken sgroup anything: anything
			local Xvars `anything'
			marksample touse
			mata: icwxmata(("`Xvars'"),"`wgt'","`sgroup'", "index")
			rename index index_`newname'
		end
		 
		mata:
			mata set matastrict off
			function icwxmata(xvars, wgts, sgroups, indexname)
			{
				st_view(X=0,.,tokens(xvars))
				st_view(wgt=.,.,wgts)
				st_view(sgroup=.,.,sgroups)
				nr = rows(X)
				nc = cols(X)	
				sg_wgt = wgt:*sgroup
				sg_wgtst = sg_wgt/sum(sg_wgt)
				all_wgtst = wgt/sum(wgt)
				sg_wgtstdM = J(1,nc,1) # sg_wgtst
				all_wgtstdM = J(1,nc,1) # all_wgtst
				sg_wgtdmeans = colsum(X:*sg_wgtstdM)
				sgroup2 = sgroup
				sgroupdM = J(1,nc,1) # sgroup2
				sg_meandevs = ((X:*sgroupdM) - (J(nr,1,1) # sg_wgtdmeans):*sgroupdM)
				all_wgtdmeandevs = X - (J(nr,1,1) # sg_wgtdmeans)
				sg_wgtdstds = sqrt(colsum(sg_wgt:*(sg_meandevs:*sg_meandevs)):/(sum(sg_wgt)-1))
				Xs = all_wgtdmeandevs:/(J(nr,1,1) # sg_wgtdstds)
				S = variance(Xs, wgt)
				invS = invsym(S)
				ivec = J(nc,1,1)
				indexout_sc = (invsym(ivec'*invS*ivec)*ivec'*invS*Xs')'
				indexout = indexout_sc/sqrt(variance(indexout_sc, sg_wgt))
				st_addvar("float",indexname)
				st_store(.,indexname,indexout)
			}
		end
		/********************************************************/
	cap drop foodsec_* index_foodsec_* index_* HDDS_z_2020m2 FCS_?_w FCS_? FCS_z_2020m2 HHS_q? HHS_z_2020m2* 	
		
		
		local local_foo HDDS FCS HHS_neg 		
		foreach SSS in lr mw {
			make_index_gr foodsec_2020m1m2_`SSS' wgt stdgroup_2020m1m2_`SSS' `local_foo' 
		}
		
		gen FSI_z_2020m1m2 = . 
		replace FSI_z_2020m1m2 = index_foodsec_2020m1m2_lr if country=="Liberia" 
		replace FSI_z_2020m1m2 = index_foodsec_2020m1m2_mw if country=="Malawi" 
			
		
// Pool Jan/Feb	2020
		gen month_id = .
		replace month_id = 1 if survey_month==m(2019m11)	
		replace month_id = 2 if survey_month==m(2019m12)			
		replace month_id = 3 if survey_month==m(2020m1) | survey_month==m(2020m2)
		replace month_id = survey_month - 718 if survey_month>=m(2020m3) // 2020m3==722 onwards		
		

	collapse (mean) FSI_z_2020m1m2, by(country month_id)

	gen survey_month = month_id + 718 if month_id>=3
	replace survey_month = 718 if month_id==1
	replace survey_month = 719 if month_id==2
	replace survey_month = 720 if month_id==3
	
	format %tm survey_month 
	
lab var FSI_z_2020m1m2 "Food Security Index (z-score)"

graph drop _all
	foreach foodsec_var in FSI_z_2020m1m2 {
		local varlabel: variable label `foodsec_var'
		#d;
		graph twoway 
			(scatteri -1 722 0.8 722, recast(line) color(red))
			(scatteri -1 726 0.8 726, recast(line) color(red))
			(connected `foodsec_var' survey_month if country=="Liberia" , msize(small) msymbol(triangle) color(midblue*0.7) lpattern(dash_dot))
			(connected `foodsec_var' survey_month if country=="Malawi" , msize(small) msymbol(square) color(cranberry*.5) lpattern(shortdash))
			
		,
			legend(size(small) order(3 "Liberia" 4 "Malawi" ) row(1))
			ytitle("Z-score standardized to Jan/Feb-2020") ylabel(-1(1)1, nogrid)
			xtitle("Month") xlabel(
			718 `" "Nov" "2019" "' 719 " " 
			720 `" "Jan/Feb" "2020" "' 722 " " 723 "Apr" 724 " " 725 " " 726 "Jul" 727 " " 728 " " 729 "Oct" 730 " " 731 " "
			732 `" "Jan" "2021" "' 733 " " 734 " " 735 "Apr" 736 " " 737 " "  738 " " 739 "Aug"
			,labsize(small) labgap(0))
			text(0.85 722 "COVID" "lockdowns" "start", size(vsmall) place(n))
			text(0.85 726 "COVID" "lockdowns" "end", size(vsmall) place(n))
			graphregion(color(white)) plotregion(lcolor(black) lwidth(medium))
			name(`foodsec_var'_noGD_v1, replace)
		;
		#d cr
	*	graph export "${path}/fig1.eps", fontface(Times) replace 
	}


/*******************************************************************************
// Main Figure 2 (left panel)
*******************************************************************************/

	use "${path}/figures.dta", clear
	
	// Pool jan/feb
	gen month_id= 2 if survey_month==tm(2020m1) | survey_month==tm(2020m2) 
	replace month_id = 4 if survey_month==tm(2020m4)	
	replace month_id = 5 if survey_month==tm(2020m5)	
	replace month_id = 6 if survey_month==tm(2020m6)	
	replace month_id = 7 if survey_month==tm(2020m7)	
	replace month_id = 8 if survey_month==tm(2020m8)	
	replace month_id = 14 if survey_month==tm(2021m1) | survey_month==tm(2021m2)
	replace month_id = 16 if survey_month==tm(2021m4)
	replace month_id = 17 if survey_month==tm(2021m5)
	replace month_id = 18 if survey_month==tm(2021m6)
	replace month_id = 19 if survey_month==tm(2021m7)
	replace month_id = 20 if survey_month==tm(2021m8)
	
	collapse FSI_z_2020m1m2 food_expend_usd total_expend_mon_usd, by(country year month_id)
	
		gen survey_month = month_id + 719
		format %tm survey_month
		
		drop month_id
		
	// Month IDs for graphs	
		gen smonth = string(survey_month, "%tmM")
		gen month_id = .
		replace month_id = 1 if smonth=="February"
		replace month_id = 2 if smonth=="April"
		replace month_id = 3 if smonth=="May"
		replace month_id = 4 if smonth=="June"
		replace month_id = 5 if smonth=="July"
		replace month_id = 6 if smonth=="August"
				
		// Note:
			// FSI z-score relative to Jan/Feb 2020
			// Expenditure: Jan/Feb pooled
		lab var FSI_z_2020m1m2 	"Food Security Index (z-score)"
		lab var food_expend_usd "Food expenditure, monthly (USD)"
		lab var total_expend_mon_usd "Total expenditure, monthly (USD)"	
		
				
	graph drop _all	
	foreach country in Liberia Malawi {
		foreach xx in FSI_z_2020m1m2  {
		local varlabel: variable label `xx'
		
		// define graph ranges
		if "`xx'" == "FSI_z_2020m1m2" {
			local ylab`xx' "-0.4(.4)1.6"
			}

		if "`country'"	== "Liberia" {
			local filename fig2A_left
			}
		
		if "`country'"	== "Malawi" {
			local filename fig2B_left
			}
	
	* Figure 2 (left panel)			
		#d;
		graph twoway 
		(connected `xx' month_id if country=="`country'" & year==2020, msize(medium) msymbol(circle) color(midblue*0.7) lpattern(shortdash))
		(connected `xx' month_id if country=="`country'" & year==2021, msize(medium) msymbol(diamond) color(cranberry*0.7) lpattern(longdash)), 
			legend(size(normal) order(1 "2020" 2 "2021"))
		ytitle("z-score standardized to Jan/Feb-2020", size(normal)) ylabel( `ylab`xx'', labsize(large) nogrid)
		xtitle("Month", size(large)) xlabel(1 `" "Jan/Feb" "' 2 "Apr" 3 "May" 4 "Jun" 5 "Jul" 6 "Aug" ,labsize(large) labgap(0))
		graphregion(color(white)) plotregion(lcolor(black) lwidth(medium))
		name(`country'_`xx', replace) ;
		;
		#d cr
	*	graph export "${path}/`filename'.eps", fontface(Times) replace 
		}	
	}

		

	
/*******************************************************************************
// Main Figure 2 (right panel)
*******************************************************************************/
use "${path}/figures.dta", clear

		// controls
		local controls apr may jun jul aug year2020 apr2020 may2020  jun2020 jul2020 aug2020 
	
	// Running and exporting regression (include id x month FE)
	 local yvar_varlist FSI_z_2020m1m2 food_expend_usd total_expend_mon_usd

	est clear
	foreach country in Liberia Malawi {
		local i = 1
		foreach yvar in `yvar_varlist' {
			eststo `country'_DiD_`i': reghdfe `yvar' `controls' if country=="`country'" , absorb(id id#apr id#may id#jun id#jul id#aug) cluster(village_id)
				estadd scalar fstat = e(F)
				
				su `yvar' if e(sample) & (survey_month==m(2020m1)|survey_month==m(2020m2)) & country=="`country'" // JanFeb2021 is the base in the DiD regression
				estadd scalar janfeb2020mean = r(mean)	
				estadd scalar janfeb2020sd = r(sd)
				
				distinct id if e(sample)
				estadd scalar numhhs = r(ndistinct)
			local ++i
		}
	}
	
	
esttab Liberia_DiD_1 Liberia_DiD_2 Liberia_DiD_3 Malawi_DiD_1 Malawi_DiD_2 Malawi_DiD_3, se keep(apr2020 may2020 jun2020 jul2020 aug2020  apr may jun jul aug) varlabel(apr2020 "April 2020" may2020 "May 2020" jun2020 "June 2020" jul2020 "July 2020" aug2020 "August 2020" sep2020 "September 2020" oct2020 "October 2020" apr "April" may "May" jun "June" jul "July" aug "August" sep "September" oct "October") starlevels(* 0.10 ** 0.05 *** 0.01)
	
	mat A=r(coefs)
	 matselrc A B, row(6 7 8 9 10) col(1 2 4 5 7 8 10 11 13 14 16 17)

	 	 
	svmat2 double B, names(lr_b1 lr_se1 lr_b2 lr_se2 lr_b3 lr_se3 mw_b1 mw_se1 mw_b2 mw_se2 mw_b3 mw_se3)
	
	mat list B
	
	drop if mi(lr_b1)
	
 	local var_list lr_b* lr_se* mw_b* mw_se*
 	keep `var_list'
	set obs 8

	gen month = "."
	replace month = "Apr" if _n==1
	replace month = "May" if _n==2
	replace month = "Jun" if _n==3
	replace month = "Jul" if _n==4
	replace month = "Aug" if _n==5
	
	replace month = "Jan/Feb" if mi(lr_b1)
	
	gen month_id= _n+1
	replace month_id = 1 if month=="Jan/Feb"
	
 foreach cc in lr mw {
 	forval x=1/3{
		replace `cc'_b`x' = 0 if month=="Jan/Feb"
		replace `cc'_se`x' = 0 if month=="Jan/Feb"	
		gen `cc'_ci_u`x' = `cc'_b`x' + 1.96*`cc'_se`x'
		gen `cc'_ci_l`x' = `cc'_b`x' - 1.96*`cc'_se`x'
	
	}
 }

 // drop Jan/Feb
 drop if month_id==1
 
sort month_id

labmask month_id, val(month) 


order month*, first

// FSI
lab var lr_b1 "Difference-in-differences coefficient"
lab var mw_b1 "Difference-in-differences coefficient"

// Food expenditure and total expenditure
lab var lr_b2 "Difference-in-differences coefficient"
lab var lr_b3 "Difference-in-differences coefficient"

lab var mw_b2 "Difference-in-differences coefficient"
lab var mw_b3 "Difference-in-differences coefficient"


	// Liberia
		graph drop _all
		forval k=1/1 {
			local varlabel: variable label lr_b`k'
			// define graph ranges
			if "lr_b_`k'" == "lr_b_1" {
				local ylab`k' "-1(.5)1"
				}
			if "lr_b_`k'" == "lr_b_2" {
				local ylab`k' "-15(5)5"
				}
			if "lr_b_`k'" == "lr_b_3" {
				local ylab`k' "-40(20)20"
				}	
				
				#d;
				 graph twoway 
					(scatteri 0 2 0 6, recast(line) lcolor(grey*0.2))
					(scatter lr_b`k' month_id , msize(large) msymbol(square) mcolor(black) )
					(rcap lr_ci_u`k' lr_ci_l`k' month_id, color(black) )
					
				,	xtitle( "Month", size(large) ) xlabel(2 `" "Apr" "2020" "' 3 "May" 4 "Jun" 5 "Jul" 6 `" "Aug" "2020" "' ,labsize(large) labgap(0)) 
					ytitle("`varlabel'", size(normal)) ylabel( `ylab`k'', labsize(large) nogrid)
					legend(off)
					graphregion(color(white)) plotregion(lcolor(black) lwidth(medium))
					name(lr_b`k', replace) 
					;
					#d cr
		*			graph export "${path}/lr_did_b`k'.eps", fontface(Times) replace 
				}
			

	// Malawi
		forval k=1/1 {
			local varlabel: variable label mw_b`k'
			// define graph ranges
			if "mw_b_`k'" == "mw_b_1" {
				local ylab`k' "-1(.5)1"
				}
			if "mw_b_`k'" == "mw_b_2" {
				local ylab`k' "-15(5)5"
				}
			if "mw_b_`k'" == "mw_b_3" {
				local ylab`k' "-40(20)20"
				}		
				
			#d;
			 graph twoway 
				(scatteri 0 2 0 6, recast(line) lcolor(grey*0.2))
				(scatter mw_b`k' month_id if month_id<=6, msize(large) msymbol(square) mcolor(black) )
				(rcap mw_ci_u`k' mw_ci_l`k' month_id if month_id<=6, color(black) )
				
			,	xtitle( "Month", size(large) ) xlabel(2 `" "Apr" "2020" "' 3 "May" 4 "Jun" 5 "Jul" 6 `" "Aug" "2020" "',labsize(large) labgap(0)) 
				ytitle("`varlabel'", size(normal)) ylabel(`ylab`k'' , labsize(large) nogrid)
				legend(off)
				graphregion(color(white)) plotregion(lcolor(black) lwidth(medium))
				name(mw_b`k', replace) 
				;
				#d cr
		*		graph export "${path}/mw_did_b`k'.eps", fontface(Times) replace 
			
			}		
	
	
	
/*******************************************************************************
// Main Figure 3: CVPS Prices
	* Weighted price of selected items
*******************************************************************************/
clear all
// update path
global path "path/to/data"

use "$path/fig3.dta", clear
// drop item with missing weights and prices
	// weights not available (pepper, bitterballs, cane juice, local rice)
	drop if country=="LIBERIA" & (item==10 | item==11 | item==14 | item==3)
	// Drop items with no weights (Soya, Mpiru, Pigeon peas)	
	drop if country =="MALAWI" & (item==7 | item==9 | item==15)

	
	
	isid country market_month_id item
	
// weighted price 	
// preserve	
	// weighted price index at market-month level
	bys country market_id month: egen weighted_price = total(price*expend_wgt),m
	
	collapse price weighted_price, by(country market_id month year)
	
	
	// Feb average in rows for Feb
	bys country : egen  wgt_price_feb20= mean(weighted_price) if month==tm(2020m2)
	
	bys country : egen  wgt_price_feb21= mean(weighted_price) if month==tm(2021m2)
	
	
	// Feb prices in all rows
	bys country : egen avg_wgt_price_feb20 = mean(wgt_price_feb20)
	bys country : egen avg_wgt_price_feb21 = mean(wgt_price_feb21)
	
	gen std_wgt_price = weighted_price/avg_wgt_price_feb20 if year==2020
	replace  std_wgt_price = weighted_price/avg_wgt_price_feb21 if year==2021
	
	
	gen reg_sample = month>=tm(2020m2)
		
	est clear

	
	foreach country in LIBERIA MALAWI{
		
	// 	local out log_price
		local out std_wgt_price
		
		eststo: reghdfe `out' ib721.month  if country=="`country'" & reg_sample==1, absorb(market_id) cluster(market_id)
		sum `out' if e(sample) & month==721
		estadd scalar ybar = r(mean)
		sum price if e(sample) & month==721
		estadd scalar ybar_USD = r(mean)
		estadd scalar obs = r(N)

		distinct market_id if e(sample)
		estadd scalar nmarket = `r(ndistinct)'
		
	}

		#d;
	esttab , compress nogap label
		se replace noomitted
	//	 collabel(none) ;
		noobs nonote
		keep(*month)
		
		starlevels(* 0.10 ** 0.05 *** 0.01) 
		cells("b(fmt(%9.3f) star)" "se(fmt(%9.3f) par)") ;
		#d cr
	
	// store coefs for graphs	
	mat B=r(coefs)

	svmat2 double B, names(eqcol)
	local coef_list est?b est?se
	keep `coef_list'

	forval i=1/2{
		
		gen est`i'b_ci_u = est`i'b + 1.96 * est`i'se
		gen est`i'b_ci_l = est`i'b - 1.96 * est`i'se
			
	}


	drop if mi(est1b)
	gen month = .


	// 2020 and 2021
	forval i=1/20 {
		replace month = 720 + `i' if _n==`i'
		
	}
	format month %tm

	order month, first


	graph drop _all
	#d;
	graph twoway 
		(scatteri 0 721 0 739, recast(line) color(grey*0.2))

		(scatteri -.6 722 0.44 722, recast(line) color(red))
		(scatteri -.6 726 0.44 726, recast(line) color(red)) 
		(connected est1b month , msize(small) msymbol(circle) color(midblue*.5) lpattern(longdash)) 
		(connected est2b month ,msize(small) msymbol(square) color(cranberry*.5) lpattern(shortdash)) 
		(rcap est1b_ci_u est1b_ci_l month, color(midblue*.5))
		(rcap est2b_ci_u est2b_ci_l month, color(cranberry*.5)) ,
		text(.45 722 "COVID" "lockdowns" "start", size(small) place(n))
		text(.45 726 "COVID" "lockdowns" "end", size(small) place(n)) 
	  
		xtitle( "Month", size(normal) ) xlabel(721 `" "Feb" "2020" "' 722 " " 723 "Apr" 724 " " 725 " " 726 "Jul" 727 " " 728 " " 729 "Oct" 730 " " 731 " " 732 `" "Jan" "2021" "' 733 " " 734 " " 735 "Apr" 736 " " 737 " " 738 "Jul" 739 " ",labsize(normal) labgap(0)) 
		ytitle("pp change relative to Feb 2020", size(normal))
		ylabel(-.6(.2).6 , labsize(normal) nogrid)
		legend(size(normal) order(4 "Liberia" 5 "Malawi") row(1))
		graphregion(color(white)) plotregion(lcolor(black) lwidth(medium))
		name(All_items, replace) 
		title(All items, size(normal)) 
		;
	*	graph export "${path}/cvps_wgtPrice_all_items.eps", fontface(Times) replace ;

#d cr


// Staples,  Maincrop, and Maincrop adjusted for historical
use "$path/fig3.dta", clear

// drop item with missing weights and prices
	// weights not available (pepper, bitterballs, cane juice, local rice)
	drop if country=="LIBERIA" & (item==10 | item==11 | item==14 | item==3)
	// Drop items with no weights (Soya, Mpiru, Pigeon peas)	
	drop if country =="MALAWI" & (item==7 | item==9 | item==15)

	
// average price in feb across markets
bys country item: egen avg_price_feb20 = mean(price) if month==tm(2020m2)
bys country item: egen avg_price_feb21 = mean(price) if month==tm(2021m2)

bys country item: egen price_feb20 = mean(avg_price_feb20)
bys country item: egen price_feb21 = mean(avg_price_feb21)

gen std_price = price/price_feb20 if year==2020
replace std_price = price/price_feb21 if year==2021


lab var std_price "Price relative to February of Same Year"


gen std_price_dev = std_price - std_price_feb_LR

gen reg_sample = month>=tm(2020m2)


est clear
	
foreach country in LIBERIA MALAWI{
	
// 	local out log_price
	local out std_price
	
		
	eststo: reghdfe `out' ib721.month i.item  if country=="`country'" & reg_sample==1 & staple==1, absorb(market_id item) cluster(market_id)
	sum `out' if e(sample) & month==721
	estadd scalar ybar = r(mean) 
	sum price if e(sample) & month==721
	estadd scalar ybar_USD = r(mean)
	estadd scalar obs = r(N)

	distinct market_id if e(sample)
	estadd scalar nmarket = `r(ndistinct)'
	distinct item if e(sample)
	estadd scalar nproduct = `r(ndistinct)'
	estadd local controlWFP "N"
	
	
	eststo: reghdfe `out' ib721.month  if country=="`country'" & reg_sample==1 & maincrop==1, absorb(market_id) cluster(market_id)
	sum `out' if e(sample) & month==721
	estadd scalar ybar = r(mean) 
	sum price if e(sample) & month==721
	estadd scalar ybar_USD = r(mean)
	estadd scalar obs = r(N)

	distinct market_id if e(sample)
	estadd scalar nmarket = `r(ndistinct)'
	distinct item if e(sample)
	estadd scalar nproduct = `r(ndistinct)'
	estadd local controlWFP "N"
	
	// Check this
// 	local out log_price_dev
	local out std_price_dev
	eststo: reghdfe `out' ib721.month if country=="`country'" & reg_sample==1 & maincrop==1, absorb(market_id) cluster(market_id)
	sum `out' if e(sample) & month==721
	estadd scalar ybar = r(mean) 
	sum price if e(sample) & month==721
	estadd scalar ybar_USD = r(mean)
	estadd scalar obs = r(N)

	distinct market_id if e(sample)
	estadd scalar nmarket = `r(ndistinct)'
	distinct item if e(sample)
	estadd scalar nproduct = `r(ndistinct)'
	estadd local controlWFP "Y"
	
	
}


	#d;
	esttab , compress nogap label
		se replace noomitted
	//	 collabel(none) ;
		noobs nonote
		keep(*month)
		
		starlevels(* 0.10 ** 0.05 *** 0.01) 
		cells("b(fmt(%9.3f) star)" "se(fmt(%9.3f) par)")
		sca("controlWFP Controls for Price Trend" "nmarket Markets" "nproduct Products" "N Observations" "ybar_USD Feb Mean (USD)") 
		mtitle( "Staples" "Rice" "Rice" "Staples" "Maize" "Maize")
		
		;
	#d cr
	
// store coefs for graphs	
mat B=r(coefs)

svmat2 double B, names(eqcol)
local coef_list est?b est?se
keep `coef_list'

forval i=1/6{
	
	gen est`i'b_ci_u = est`i'b + 1.96 * est`i'se
	gen est`i'b_ci_l = est`i'b - 1.96 * est`i'se
		
}


drop if mi(est1b)
gen month = .


// 2020 and 2021
forval i=1/20 {
	replace month = 720 + `i' if _n==`i'
	
}
format month %tm

order month, first


* graph drop _all

#d ;
 graph twoway 
	(scatteri 0 721 0 739, recast(line) color(grey*0.2))	
	(scatteri -.6 722 0.45 722, recast(line) color(red)) 
	(scatteri -.6 726 0.45 726, recast(line) color(red)) 
	(connected est1b month , msize(small) msymbol(circle) color(midblue*.5) lpattern(longdash)) 
	(connected est4b month ,msize(small) msymbol(square) color(cranberry*.5) lpattern(shortdash))
	(rcap est1b_ci_u est1b_ci_l month, color(midblue*.5) )
	(rcap est4b_ci_u est4b_ci_l month, color(cranberry*.5) ) ,
	text(.46 722 "COVID" "lockdowns" "start", size(small) place(n))
	text(.46 726 "COVID" "lockdowns" "end", size(small) place(n))
	xtitle( "Month", size(normal) ) 	xlabel(721 `" "Feb" "2020" "' 722 " " 723 "Apr" 724 " " 725 " " 726 "Jul" 727 " " 728 " " 729 "Oct" 730 " " 731 " " 732 `" "Jan" "2021" "' 733 " " 734 " " 735 "Apr" 736 " " 737 " " 738 "Jul" 739 " ",labsize(normal) labgap(0)) 
	ytitle("pp change relative to Feb 2020", size(normal))
	ylabel(-.6(.2).6, labsize(normal) nogrid)
	legend(size(normal) order(4 "Liberia" 5 "Malawi") row(1)) 
	graphregion(color(white)) plotregion(lcolor(black) lwidth(medium))
	name(staples, replace) 
	title(Staples, size(normal)) 
	;	
*	graph export "${path}/cvps_stdPrice_staples.eps", fontface(Times) replace ; 

#d cr

#d ;	
 graph twoway 
	(scatteri 0 721 0 739, recast(line) color(grey*0.2))	
	(scatteri -1.1 722 0.32 722, recast(line) color(red)) 
	(scatteri -1.1 726 0.32 726, recast(line) color(red))	
	(connected est2b month , msize(small) msymbol(circle) color(midblue*.5) lpattern(longdash)) 
	(connected est5b month, msize(small) msymbol(square) color(cranberry*.5) lpattern(shortdash))
	(rcap est2b_ci_u est2b_ci_l month, color(midblue*.5) )
	(rcap est5b_ci_u est5b_ci_l month, color(cranberry*.5)) ,
	text(.33 722 "COVID" "lockdowns" "start", size(small) place(n))
	text(.33 726 "COVID" "lockdowns" "end", size(small) place(n))

	xtitle( "Month", size(normal) ) 	xlabel(721 `" "Feb" "2020" "' 722 " " 723 "Apr" 724 " " 725 " " 726 "Jul" 727 " " 728 " " 729 "Oct" 730 " " 731 " " 732 `" "Jan" "2021" "' 733 " " 734 " " 735 "Apr" 736 " " 737 " " 738 "Jul" 739 " ",labsize(normal) labgap(0)) 
	ytitle("pp change relative to Feb 2020", size(normal))
	ylabel( , labsize(normal) nogrid)
	legend(size(normal) order(4 "Liberia-Rice" 5 "Malawi-Maize") row(1)) 
	graphregion(color(white)) plotregion(lcolor(black) lwidth(medium))
	name(maincrop, replace) 
	title(Rice/Maize - unadjusted, size(normal)) 
	;		
*	graph export "${path}/cvps_stdPrice_maincrop.eps", fontface(Times) replace ; 

#d cr

#d ;	
	
 graph twoway 
	(scatteri 0 721 0 739, recast(line) color(grey*0.2))	
	(scatteri -1 722 0.29 722, recast(line) color(red)) 
	(scatteri -1 726 0.29 726, recast(line) color(red))	
	(connected est3b month , msize(small) msymbol(circle) color(midblue*.5) lpattern(longdash)) 
	(connected est6b month, msize(small) msymbol(square) color(cranberry*.5) lpattern(shortdash)) 
	(rcap est3b_ci_u est3b_ci_l month, color(midblue*.5) )
	(rcap est6b_ci_u est6b_ci_l month, color(cranberry*.5) ) ,
	text(.3 722 "COVID" "lockdowns" "start", size(small) place(n))
	text(.3 726 "COVID" "lockdowns" "end", size(small) place(n))

	xtitle( "Month", size(normal) ) 	xlabel(721 `" "Feb" "2020" "' 722 " " 723 "Apr" 724 " " 725 " " 726 "Jul" 727 " " 728 " " 729 "Oct" 730 " " 731 " " 732 `" "Jan" "2021" "' 733 " " 734 " " 735 "Apr" 736 " " 737 " " 738 "Jul" 739 " ",labsize(normal) labgap(0)) 
	ytitle("pp change relative to Feb 2020", size(normal))
	ylabel(-1(.5).5, labsize(normal) nogrid)
	legend(size(normal) order(4 "Liberia-Rice" 5 "Malawi-Maize") row(1)) 
	graphregion(color(white)) plotregion(lcolor(black) lwidth(medium))
	name(maincrop_dev, replace)
	title(Rice/Maize - adjusted for seasonal price fluctuations, size(normal))	
	;		
*	graph export "${path}/cvps_stdPirce_maincrop_dev.eps", fontface(Times) replace ; 
	
#d cr	


/*******************************************************************************
	Table 1: Household Summary Statistics
*******************************************************************************/
use "table1.dta", clear


// Panel A
local sumstat_varlist ///
	female age current_partnered years_educ hh_size 
	
est clear
eststo : estpost su `sumstat_varlist' if country=="Liberia" 
eststo : estpost su `sumstat_varlist' if country=="Malawi"  


#d ;
estout * using "table1.tex", replace style(tex) mlabel(none) collabel(none) label 
		varlabels( , elist(female \hline age \hline current_partnered \hline years_educ \hline hh_size \hline)) 
	prehead("\begin{tabular}{|l|c|c|c|c|}" "\thickhline" 
			"& \multicolumn{2}{c|}{\textbf{Liberia}} & \multicolumn{2}{c|}{\textbf{Malawi}} \\ \hline"  
			" & \multicolumn{1}{c|}{Mean} & \multicolumn{1}{c|}{SD} & \multicolumn{1}{c|}{Mean} & \multicolumn{1}{c|}{SD} \\ \thickhline") 
	posthead("\multicolumn{1}{|l|}{\textbf{\underline{Panel A: Demographics}}} & & & &  \\ \hline") 	
	cells("mean(fmt(%9.2fc)) sd(fmt(%9.2fc) keep(age years_educ hh_size))") ;
#d cr		

// Panel B
local sumstat_varlist total_expend_mon_usd food_expend_usd ///
b16_ymobile house_owned thatch_roof ///
wealth_a_total_usd physical_assets_usd /// 
net_financial_assets_usd 
	
est clear
eststo : estpost su `sumstat_varlist' if country=="Liberia" 
eststo : estpost su `sumstat_varlist' if country=="Malawi"  

#d;
estout * using "table1.tex", append style(tex) mlabel(none) collabel(none) label 
	varlabels( , elist(total_expend_mon_usd \hline food_expend_usd \hline b16_ymobile \hline house_owned \hline thatch_roof \hline  wealth_a_total_usd \hline physical_assets_usd \hline net_financial_assets_usd \hline)) 
	posthead("\multicolumn{1}{|l|}{\textbf{\underline{Panel B: Expenditure and assets}}} & & & & \\ \hline")			
	cells("mean(fmt(%9.2fc)) sd(fmt(%9.2fc) drop(b16_ymobile house_owned thatch_roof))") 	;
#d cr


// Panel C
local sumstat_varlist ///
i3_1_nofood_4w  i3_2_night_4w  i3_3_wholeday_4w  

est clear
eststo : estpost su `sumstat_varlist' if country=="Liberia" 
eststo : estpost su `sumstat_varlist' if country=="Malawi"  

#d;
estout * using "table1.tex", append style(tex) mlabel(none) collabel(none) label 
	varlabels( , elist(i3_1_nofood_4w \hline  i3_2_night_4w \hline i3_3_wholeday_4w \hline)) 
	posthead( "\multicolumn{1}{|l|}{\textbf{\underline{Panel C: Food security}}} & & & & \\ \hline" 
			 "\multicolumn{1}{|l|}{\textit{For any household member in the past month:}} & & & & \\ \hline") 		
	cells("mean(fmt(%9.2fc)) sd(fmt(%9.2fc) drop(i3_1_nofood_4w  i3_2_night_4w  i3_3_wholeday_4w ))") ;
#d cr

// Observations row
local random_var total_expend_mon_usd
 
su `random_var' if country=="Liberia" 
	local N1 `r(N)'
su `random_var' if country=="Malawi"  
	local N2 `r(N)'
	
#d;
estout * using "table1.tex", append style(tex) mlabel(none) collabel(none) label 
	prefoot("Observations & \multicolumn{2}{c|}{`N1'} & \multicolumn{2}{c|}{`N2'}  \\") 
	postfoot("\thickhline" "\end{tabular}")	;
#d cr	


/*******************************************************************************
	Table 2: Covid Distruptions	
*******************************************************************************/
use "table2.dta", clear

// Panel A & B	
use "table2.dta", clear	
collapse (max) cov3_places*_CR cov6_disrupt1? ,by(country surveytype id)

// Panel A: Economics activities
	local sumstat_varlist ///
	cov3_places1_CR cov3_places2_CR cov3_places3_CR cov3_places4_CR cov3_places5_CR		///
	cov3_places6_CR cov3_places7_CR cov3_places8_CR cov3_places9_CR cov3_places10_CR 	///
	cov3_places11_CR cov3_places12_CR
		
	est clear
	eststo : estpost su `sumstat_varlist' if country=="Liberia" & (surveytype=="CVPS" | surveytype=="HHPS")
	eststo : estpost su `sumstat_varlist' if country=="Malawi"  & (surveytype=="CVPS" | surveytype=="HHPS")

#d ;	
	estout * using "table2.tex", replace style(tex) mlabel(none) collabel(none) label 
	varlabels( , elist(cov3_places1_CR \hline cov3_places2_CR \hline cov3_places3_CR \hline cov3_places4_CR \hline cov3_places5_CR \hline cov3_places6_CR \hline cov3_places7_CR \hline cov3_places8_CR \hline cov3_places9_CR \hline cov3_places10_CR \hline cov3_places11_CR \hline cov3_places12_CR \hline ))
		prehead("\begin{tabular}{|l|c|c|c|c|}" "\thickhline") 
		posthead(" & \multicolumn{2}{c|}{\textbf{Liberia}} & \multicolumn{2}{c|}{\textbf{Malawi}} \\ \hline"
		" & Mean & SD & Mean & SD \\ \thickhline"
				 "\multicolumn{1}{|l|}{\textbf{\underline{Panel A: Economics activities}}} & & & & \\ \hline" "\multicolumn{1}{|l|}{\textit{=1 if following places/activities were closed/restricted}:} & & & & \\ \hline") 
	//	cells("mean(fmt(%9.2f))") ;
		cells("mean(fmt(%9.2fc)) sd(fmt(%9.2fc) drop(`sumstat_varlist'))") ;

#d cr	

// Panel B: Behavior changes
	local sumstat_varlist ///
	cov6_disrupt1a cov6_disrupt1n cov6_disrupt1b cov6_disrupt1k	cov6_disrupt1o cov6_disrupt1s cov6_disrupt1e
		
	est clear
	eststo : estpost su `sumstat_varlist' if country=="Liberia" & (surveytype=="CVPS" | surveytype=="HHPS")
	eststo : estpost su `sumstat_varlist' if country=="Malawi"  & (surveytype=="CVPS" | surveytype=="HHPS")
	
	
#d;	
	estout * using "table2.tex", append style(tex) mlabel(none) collabel(none) label 
		varlabels( , elist(cov6_disrupt1a \hline cov6_disrupt1n \hline cov6_disrupt1b \hline cov6_disrupt1k	\hline cov6_disrupt1o \hline cov6_disrupt1s \hline cov6_disrupt1e \hline ))
		posthead("\multicolumn{1}{|l|}{\textbf{\underline{Panel B: Behavior changes}}} & & & & \\ \hline" "\multicolumn{1}{|l|}{\textit{=1 if}:} & & & & \\ \hline") 
	//	cells("mean(fmt(%9.2f))") ;
		cells("mean(fmt(%9.2fc)) sd(fmt(%9.2fc) drop(`sumstat_varlist'))") ;
		
#d cr	

// Observations row
	local random_var cov6_disrupt1b 
	
	su `random_var' if country=="Liberia" & (surveytype=="CVPS" | surveytype=="HHPS")	
		local N1 `r(N)'
	
	su `random_var' if country=="Malawi" & (surveytype=="CVPS" | surveytype=="HHPS")
		local N2 `r(N)'
	
#d ;	
	estout * using "table2.tex", append style(tex) mlabel(none) collabel(none) label 
		posthead("Observations & \multicolumn{2}{c|}{`N1'} & \multicolumn{2}{c|}{`N2'}  \\ \hline") ;
		
#d cr

// Panel C: Business Disruptions (from CVPS)
	use "table2.dta", clear

	gen cov5a3_increase = (cov5a3==1) if surveytype=="CVPS" 
	gen cov5a3_percent = (cov5a4b/cov5a4a - 1)*100
	winsor2 cov5a3_percent, cut(1 99) replace
	
	// these questions should be at the vendor level. Ignore June responses
	foreach var of varlist cov3 cov4a_? cov5a3_increase cov5a3_percent cov5c3 {
		replace `var' = . if survey_month == tm(2020m6)
	}
	
	collapse (max) ///
	cov3 cov4a_3 cov4a_2 cov5c3 cov5a3_percent,by(country surveytype id)
	
	local sumstat_varlist ///
	cov3 cov4a_3 cov4a_2 cov5c3 cov5a3_percent
	
	lab var cov5a3_percent 	"Change in supply price from Feb to Now (\%)$^{a}$"
	
		// Unconditional means
		replace cov4a_3=0 if mi(cov4a_3) & !mi(cov4)
		replace cov4a_2=0 if mi(cov4a_2) & !mi(cov4)
	
	est clear
	eststo : estpost su `sumstat_varlist' if country=="Liberia" & surveytype=="CVPS"
	eststo : estpost su `sumstat_varlist' if country=="Malawi"  & surveytype=="CVPS"

#d ;	
	estout * using "table2.tex", append style(tex) mlabel(none) collabel(none) label 
	varlabels( , elist(cov3 \hline cov4a_3 \hline cov4a_2 \hline cov5c3 \hline cov5a3_percent \hline))
		posthead("\multicolumn{1}{|l|}{\textbf{\underline{Panel C: Business disruptions on Crop Vendors}}} & & & &  \\ \hline" "\multicolumn{1}{|l|}{\textit{=1 if}: } & & & &  \\ \hline") 
		cells("mean(fmt(%9.2f)) sd(fmt(%9.2f)  keep(cov5a3_percent))") ;	
#d cr		
		
// Observations row
	local random_var cov5c3

	su `random_var' if country=="Liberia" & surveytype=="CVPS"
		local N1 `r(N)'
	su `random_var' if country=="Malawi"  & surveytype=="CVPS"
		local N2 `r(N)'

#d ;
estout * using "table2.tex", append style(tex) mlabel(none) collabel(none) label 
	prefoot("Observations & \multicolumn{2}{c|}{`N1'} & \multicolumn{2}{c|}{`N2'}  \\") 
	postfoot("\thickhline" "\end{tabular}")	;
#d cr	


/******************************************************************************


									APPENDIX


******************************************************************************/


/******************************************************************************
 Appendix Figure S3: Historical Price Trends from WFP
******************************************************************************/
// Price Trend Liberia
use "$path/Appendix_fig_S3.dta", clear

	global lrd_usd 198 // May 14, 2020
	replace mp_price = mp_price/50  if adm0_name=="Liberia" & cm_name=="Rice (imported) - Retail" // the unit is 50kg for the WFP price

	
	keep if adm0_name=="Liberia"
 	
	// 2019 does not have Feb data for select items
	keep if mp_year>=2011 & mp_year<=2018
	gen month = ym(mp_year, mp_month)
	format month %tm
	
	
	replace mp_price = mp_price/${mwk_usd} if adm0_name=="Malawi"
	replace mp_price = mp_price/${lrd_usd} if adm0_name=="Liberia"
	
	// 62= Palm oil | 64=Rice, 218=Cowpeas , 219==Cassava
	keep if cm_id==62 | cm_id==64 | cm_id==218 | cm_id==291
	
	collapse mp_price, by(adm0_name cm_name mp_month month cm_id mp_year)


	
		gen price_feb = .
		
		forval year=2011/2018 {
			replace price_feb= mp_price if mp_month==2 & mp_year==`year'
			
			
		}
		
	bys mp_year cm_id: egen price_avg_feb = mean(price_feb)
	
	
	gen std_price = mp_price/price_avg_feb
	
	gen rel_price_change = (std_price-1)*100
	
 	// Calendar-month average across years
 	bys adm0_name cm_name mp_month: egen avg_std_price = mean(std_price)	
 	bys adm0_name cm_name mp_month: egen avg_rel_price_change = mean(rel_price_change)	

// Graph	
	local color lc(gs12) mc(gs12) lw(vthin) msize(vsmall)
	local ltype connected
	local out rel_price_change
	local month mp_month
	
	
	local title62 "Palm Oil"
	local title64 "Rice"
	local title218 "Cowpeas"
	local title291 "Cassava"
	
	graph drop _all
	sort mp_year mp_month
	foreach item in 62 64 218 291{
		
		local glist ""
		local legendlist ""
		local i 0
		forvalues year=2019(-1)2011{
			local ++i
			local glist "`glist' (`ltype' `out' `month' if cm_id==`item' & mp_year==`year' , sort `color')"
			local legendlist `"`legendlist' label(`i' "`""`year'""'")"'
		}
		
		di "`glist'"
		di "legend(`legendlist')"
		
		#d;
		graph tw `glist' (connected avg_rel_price_change mp_month if cm_id==`item', lw(medthick) lc(red) lpattern(solid) m(circle) mc(red) sort)
		,
		xlabel(1 "Jan" 2 "Feb" 3 "Mar" 4 "Apr" 5 "May" 6 "June" 7 "July" 8 "Aug" 9 "Sep" 10 "Oct" 11 "Nov" 12 "Dec", angle(90)) 
		xtitle("") title(`title`item'')
		ytitle("") l2title("percent change from February")
		ylabel(-50(25)50)
		graphregion(color(white) margin(r+5)) name(g`item') 
		legend(off)
		;
		#d cr	
		
	}
	graph combine g62 g64 g218 g291, graphregion(color(white)) title("Liberia: 2011-2018")
	graph export "${path}/Appendix_fig_S3_LR.pdf", replace


// Price Trend Malawi
use "$path/Appendix_fig_S3.dta", clear

 	global mwk_usd 733 // May 14, 2020

	keep if adm0_name=="Malawi"
	keep if mp_year>=2012 & mp_year<=2019
	gen month = ym(mp_year, mp_month)
	format month %tm
	
	replace mp_price = mp_price/${mwk_usd} if adm0_name=="Malawi"
	
	// 50 = beans, 51=Maize, 52=Rice, 119=Groundnuts
	keep if cm_id==50 | cm_id==51 | cm_id==52 | cm_id==119

	collapse mp_price, by(adm0_name cm_name mp_month month cm_id mp_year)
	
	gen price_feb = .
		forval year=2012/2019 {
			replace price_feb= mp_price if mp_month==2 & mp_year==`year'
			
			
		}
		
	bys mp_year cm_name: egen price_avg_feb = mean(price_feb)
	
	
	gen std_price = mp_price/price_avg_feb
	
	bys mp_year cm_id (mp_month): gen rel_price_change = (std_price-1)*100
 	
	
	// Calendar-month average across years
	bys adm0_name cm_name mp_month: egen avg_std_price = mean(std_price)	
	bys adm0_name cm_name mp_month: egen avg_rel_price_change = mean(rel_price_change)	
	
// Graph	
	local color lc(gs12) mc(gs12) lw(vthin) msize(vsmall)
	local ltype connected
	local out rel_price_change
	local month mp_month
	
	
	local title50 "Beans"
	local title51 "Maize"
	local title52 "Rice"
	local title119 "Nuts"
	
	cap graph drop _all
	sort mp_year mp_month
	foreach item in 50 51 52 119{
		
		local glist ""
		local legendlist ""
		local i 0
		forvalues year=2019(-1)2012{
			local ++i
			local glist "`glist' (`ltype' `out' `month' if cm_id==`item' & mp_year==`year' , sort `color')"
			local legendlist `"`legendlist' label(`i' "`""`year'""'")"'
		}
		
		di "`glist'"
		di "legend(`legendlist')"
		
		#d;
		graph tw `glist' (connected avg_rel_price_change mp_month if cm_id==`item', lw(medthick) lc(red) m(circle) mc(red) lpattern(solid) sort)
		,
		xlabel(1 "Jan" 2 "Feb" 3 "Mar" 4 "Apr" 5 "May" 6 "June" 7 "July" 8 "Aug" 9 "Sep" 10 "Oct" 11 "Nov" 12 "Dec", angle(90)) 
		xtitle("") title(`title`item'')
		ytitle("") l2title("percent change from February")
		ylabel(-50(25)50 )
		graphregion(color(white) margin(r+5)) name(g`item') 
		legend(off)
		;
		#d cr	
		
	}
	graph combine g50 g51 g52 g119, graphregion(color(white)) title("Malawi: 2012-2019")
	graph export "${path}/Appendix_fig_S3_MW.pdf", replace
	

	
/*******************************************************************************
// Appendix Figures S5, S6, S7 (left panel)
	- FSI components 
*******************************************************************************/
use "${path}/figures.dta", clear
				
		// mean and sd for Jan/Feb 2020
		
		foreach var in HDDS FCS HHS_neg {
			egen `var'_avg_m1m2_lr = mean(`var') if stdgroup_2020m1m2_lr==1 
			egen `var'_sd_m1m2_lr = sd(`var') if stdgroup_2020m1m2_lr==1 
			
			egen `var'_avg_m1m2_mw = mean(`var') if stdgroup_2020m1m2_mw==1 
			egen `var'_sd_m1m2_mw = sd(`var' )if stdgroup_2020m1m2_mw==1 
			
			bys country (survey_month) : replace `var'_avg_m1m2_lr = `var'_avg_m1m2_lr[_n-1] if mi(`var'_avg_m1m2_lr) & country=="Liberia"
			bys country (survey_month) : replace `var'_avg_m1m2_mw = `var'_avg_m1m2_mw[_n-1] if mi(`var'_avg_m1m2_mw) & country=="Malawi"

			bys country (survey_month) : replace `var'_sd_m1m2_lr = `var'_sd_m1m2_lr[_n-1] if mi(`var'_sd_m1m2_lr) & country=="Liberia"
			bys country (survey_month) : replace `var'_sd_m1m2_mw = `var'_sd_m1m2_mw[_n-1] if mi(`var'_sd_m1m2_mw) & country=="Malawi"
			
		* standardize relative to Jan/Feb	
			gen `var'_z_m1m2 = (`var' - `var'_avg_m1m2_lr)/`var'_sd_m1m2_lr if country=="Liberia"
			replace `var'_z_m1m2 = (`var' - `var'_avg_m1m2_mw)/`var'_sd_m1m2_mw if country=="Malawi"
			
		}
		
		collapse HDDS_z_m1m2 FCS_z_m1m2 HHS_neg_z_m1m2, by(country year survey_month)

		
// Avergae Jan/Feb 		
	foreach var in HDDS_z_m1m2 FCS_z_m1m2 HHS_neg_z_m1m2 {
			bys country (survey_month): gen `var'_avg20 = ( `var' + `var'[_n-1])*0.5 if survey_month==m(2020m2)
			bys country (survey_month): gen `var'_avg21 = ( `var' + `var'[_n-1])*0.5 if survey_month==m(2021m2)

				
		// replace Feb as Jan/Feb average		
		replace `var' = `var'_avg20 if 	survey_month==m(2020m2)	
		replace `var' = `var'_avg21 if 	survey_month==m(2021m2)	
		
	}

	// drop Jan									
		drop if survey_month==m(2020m1) | survey_month==m(2021m1)
		
		gen smonth = string(survey_month, "%tmM")
		gen month_id = .
		replace month_id = 1 if smonth=="February"
		replace month_id = 2 if smonth=="April"
		replace month_id = 3 if smonth=="May"
		replace month_id = 4 if smonth=="June"
		replace month_id = 5 if smonth=="July"
		replace month_id = 6 if smonth=="August"

						
		lab var HDDS_z_m1m2 	"HDDS (z-score)"
		lab var FCS_z_m1m2 	"FCS (z-score)"
		lab var HHS_neg_z_m1m2 	"HHS (z-score)"
				
// Liberia data is upto Oct-2021, Malawi is upto Aug-2021
		// Separate samples
		gen Liberia_sample = (country=="Liberia" & month_id>=1 & month_id<=6)
		gen Malawi_sample = (country=="Malawi" & month_id>=1 & month_id<=6)
				
	graph drop _all	
	foreach xx in HDDS_z_m1m2 FCS_z_m1m2 HHS_neg_z_m1m2 {
		local varlabel: variable label `xx'
		// define graph ranges
			if "`xx'" == "HDDS_z_m1m2" {
				local ylab`xx' "-0.5(.5)1"
				}
			if "`xx'" == "FCS_z_m1m2" {
				local ylab`xx' "-0.5(.5)1"
				}
			if "`xx'" == "HHS_z_m1m2" {
				local ylab`xx' "-0.5(.5)1.5"
				}
		
		#d;
		graph twoway 
		(connected `xx' month_id if Liberia_sample==1 & year==2020, msize(medium) msymbol(circle) color(midblue*0.7) lpattern(shortdash))
		(connected `xx' month_id if Liberia_sample==1 & year==2021, msize(medium) msymbol(diamond) color(cranberry*0.7) lpattern(longdash)), 
			legend(size(normal) order(1 "2020" 2 "2021"))
		ytitle("Z-score standardized to Jan/Feb-2020", size(normal)) ylabel(`ylab`xx'' , labsize(large) nogrid)
		xtitle("Month", size(large)) xlabel(1 "Jan/Feb" 2 "Apr" 3 "May" 4 "Jun" 5 "Jul" 6 "Aug" ,labsize(large) labgap(0))
		graphregion(color(white)) plotregion(lcolor(black) lwidth(medium))
		name(`xx'_lr, replace)
		;
		#d cr
	*	graph export "${path}/lr_`xx'.pdf", replace 

	}	
	
	foreach xx in HDDS_z_m1m2 FCS_z_m1m2 HHS_neg_z_m1m2 {	
		local varlabel: variable label `xx'
		// define graph ranges
			if "`xx'" == "HDDS_z_m1m2" {
				local ylab`xx' "-0.5(.5)1"
				}
			if "`xx'" == "FCS_z_m1m2" {
				local ylab`xx' "-0.5(.5)1"
				}
			if "`xx'" == "HHS_z_m1m2" {
				local ylab`xx' "-0.5(.5)1.5"
				}
		
		#d;
		graph twoway 
		(connected `xx' month_id if Malawi_sample==1 & year==2020, msize(medium) msymbol(circle) color(midblue*0.7) lpattern(shortdash))
		(connected `xx' month_id if Malawi_sample==1 & year==2021, msize(medium) msymbol(diamond) color(cranberry*0.7) lpattern(longdash)), 
			legend(size(normal) order(1 "2020" 2 "2021"))
		ytitle("Z-score standardized to Jan/Feb-2020", size(normal)) ylabel(`ylab`xx'' , labsize(large) nogrid)
		xtitle("Month", size(large)) xlabel(1 "Jan/Feb" 2 "Apr" 3 "May" 4 "Jun" 5 "Jul" 6 "Aug" ,labsize(large) labgap(0))
		graphregion(color(white)) plotregion(lcolor(black) lwidth(medium))
		name(`xx'_mw, replace)
		;
		#d cr
		
	*	graph export "${path}/mw_`xx'.pdf", replace 

	}
********************************************************************/	

/*******************************************************************************
// Appendix Figures S5, S6, S7 (right panel)
	- FSI components DiD regressions
*******************************************************************************/
use "${path}/figures.dta", clear
		
// mean and sd for Jan/Feb 2020
		foreach var in HDDS FCS HHS_neg {
			egen `var'_avg_m1m2_lr = mean(`var') if stdgroup_2020m1m2_lr==1 
			egen `var'_sd_m1m2_lr = sd(`var') if stdgroup_2020m1m2_lr==1 
			
			egen `var'_avg_m1m2_mw = mean(`var') if stdgroup_2020m1m2_mw==1 
			egen `var'_sd_m1m2_mw = sd(`var' )if stdgroup_2020m1m2_mw==1 
			
			bys country (survey_month) : replace `var'_avg_m1m2_lr = `var'_avg_m1m2_lr[_n-1] if mi(`var'_avg_m1m2_lr) & country=="Liberia"
			bys country (survey_month) : replace `var'_avg_m1m2_mw = `var'_avg_m1m2_mw[_n-1] if mi(`var'_avg_m1m2_mw) & country=="Malawi"

			bys country (survey_month) : replace `var'_sd_m1m2_lr = `var'_sd_m1m2_lr[_n-1] if mi(`var'_sd_m1m2_lr) & country=="Liberia"
			bys country (survey_month) : replace `var'_sd_m1m2_mw = `var'_sd_m1m2_mw[_n-1] if mi(`var'_sd_m1m2_mw) & country=="Malawi"
			
		* standardize relative to Jan/Feb 2020	
			gen `var'_z_m1m2 = (`var' - `var'_avg_m1m2_lr)/`var'_sd_m1m2_lr if country=="Liberia"
			replace `var'_z_m1m2 = (`var' - `var'_avg_m1m2_mw)/`var'_sd_m1m2_mw if country=="Malawi"
			
		}	
		
		
	// controls
	local controls apr may jun jul aug year2020 apr2020 may2020 jun2020 jul2020 aug2020 		
		
	// Running and exporting regression
	local yvarlist HDDS_z_m1m2 FCS_z_m1m2 HHS_neg_z_m1m2

	est clear
	foreach country in Liberia Malawi {
		local i = 1
		foreach yvar in `yvarlist' {
			eststo `country'_DiD_`i': reghdfe `yvar' `controls' if country=="`country'" , absorb(id id#apr id#may id#jun id#jul id#aug) cluster(village_id)
				estadd scalar fstat = e(F)
				su `yvar' if e(sample) & (survey_month==m(2020m1)|survey_month==m(2020m2)) & country=="`country'" // JanFeb2021 is the base in the DiD regression
				estadd scalar janfeb2020mean = r(mean)	
				estadd scalar janfeb2020sd = r(sd)
				estadd scalar numhhs = r(N)
			local ++i
		}
	}	
	
	
esttab Liberia_DiD_1 Liberia_DiD_2 Liberia_DiD_3 Malawi_DiD_1 Malawi_DiD_2 Malawi_DiD_3, se keep(apr2020 may2020 jun2020 jul2020 aug2020 apr may jun jul aug ) varlabel(apr2020 "April 2020" may2020 "May 2020" jun2020 "June 2020" jul2020 "July 2020" aug2020 "August 2020" sep2020 "September 2020" oct2020 "October 2020" apr "April" may "May" jun "June" jul "July" aug "August" sep "September" oct "October") starlevels(* 0.10 ** 0.05 *** 0.01)
	
	mat A=r(coefs)
	 matselrc A B, row(6 7 8 9 10) col(1 2 4 5 7 8 10 11 13 14 16 17)

	 	 
	svmat2 double B, names(lr_b1 lr_se1 lr_b2 lr_se2 lr_b3 lr_se3 mw_b1 mw_se1 mw_b2 mw_se2 mw_b3 mw_se3)
	
	mat list B
	
	drop if mi(lr_b1)
	
 	local var_list lr_b* lr_se* mw_b* mw_se*
 	keep `var_list'
	set obs 8

	gen month = "."
	replace month = "Apr" if _n==1
	replace month = "May" if _n==2
	replace month = "Jun" if _n==3
	replace month = "Jul" if _n==4
	replace month = "Aug" if _n==5
		
	replace month = "Jan/Feb" if mi(lr_b1)
	
	
	gen month_id= _n+1
	replace month_id = 1 if month=="Jan/Feb"
	
 foreach cc in lr mw {
 	forval x=1/3{
		replace `cc'_b`x' = 0 if month=="Jan/Feb"
		replace `cc'_se`x' = 0 if month=="Jan/Feb"	
		gen `cc'_ci_u`x' = `cc'_b`x' + 1.96*`cc'_se`x'
		gen `cc'_ci_l`x' = `cc'_b`x' - 1.96*`cc'_se`x'
	
	}
 }

sort month_id

// Drop Jan/Feb
drop if month_id==1

labmask month_id, val(month) 

order month*, first

// b1: HDDS, b2: FCS, b3:HHS
lab var lr_b1 "Difference-in-differences coefficient"
lab var lr_b2 "Difference-in-differences coefficient"
lab var lr_b3 "Difference-in-differences coefficient"

lab var mw_b1 "Difference-in-differences coefficient"
lab var mw_b2 "Difference-in-differences coefficient"
lab var mw_b3 "Difference-in-differences coefficient"


graph drop _all
	// Liberia
		forval k=1/3 {
			local varlabel: variable label lr_b`k'
			// define graph ranges
				if "lr_b`k'" == "lr_b1" {
					local ylab`k' "-1(.5)1"
					}
				if "lr_b`k'" == "lr_b2" {
					local ylab`k' "-1(.5)1"
					}
				if "lr_b`k'" == "lr_b3" {
					local ylab`k' "-1(0.5)1"
					}	
				
				#d;
				 graph twoway 
					(scatteri 0 2 0 6, recast(line) lcolor(grey*0.2))
					(scatter lr_b`k' month_id , msize(large) msymbol(square) mcolor(black) )
					(rcap lr_ci_u`k' lr_ci_l`k' month_id, color(black) )
					
				,	xtitle( "Month", size(large) ) xlabel(2 `" "Apr" "2020" "' 3 "May" 4 "Jun" 5 "Jul" 6 `" "Aug" "2020" "',labsize(large) labgap(0)) 
					ytitle("`varlabel'", size(normal)) ylabel(`ylab`k'' , labsize(large) nogrid)
					legend(off)
					graphregion(color(white)) plotregion(lcolor(black) lwidth(medium))
					name(lr_b`k', replace) 
					;
					#d cr
			*		graph export "${path}/lr_FSIcomp_did_b`k'.pdf", replace 
					
			}
	

	// Malawi
		forval k=1/3 {
			local varlabel: variable label mw_b`k'
			// define graph ranges
				if "mw_b`k'" == "mw_b1" {
					local ylab`k' "-1(.5)1"
					}
				if "mw_b`k'" == "mw_b2" {
					local ylab`k' "-1(.5)1"
					}
				if "mw_b`k'" == "mw_b3" {
					local ylab`k' "-1(.5)1"
					}			
				
				#d;
				 graph twoway 
					(scatteri 0 2 0 6, recast(line) lcolor(grey*0.2))
					(scatter mw_b`k' month_id if month_id<=6, msize(large) msymbol(square) mcolor(black) )
					(rcap mw_ci_u`k' mw_ci_l`k' month_id if month_id<=6, color(black) )
					
				,	xtitle( "Month", size(large) ) xlabel(2 `" "Apr" "2020" "' 3 "May" 4 "Jun" 5 "Jul" 6 `" "Aug" "2020" "',labsize(large) labgap(0)) 
					ytitle("`varlabel'", size(normal)) ylabel(`ylab`k'' , labsize(large) nogrid)
					legend(off)
					graphregion(color(white)) plotregion(lcolor(black) lwidth(medium))
					name(mw_b`k', replace) 
					;
					#d cr
				*	graph export "${path}/mw_FSIcomp_did_b`k'.pdf", replace 
					
				}
				
				
				
/*******************************************************************************
 Apendix Figures S8 & S9 (left panel) 
*******************************************************************************/

	use "${path}/figures.dta", clear
	
	// Pool jan/feb
	gen month_id= 2 if survey_month==tm(2020m1) | survey_month==tm(2020m2) 
	replace month_id = 4 if survey_month==tm(2020m4)	
	replace month_id = 5 if survey_month==tm(2020m5)	
	replace month_id = 6 if survey_month==tm(2020m6)	
	replace month_id = 7 if survey_month==tm(2020m7)	
	replace month_id = 8 if survey_month==tm(2020m8)	
	replace month_id = 14 if survey_month==tm(2021m1) | survey_month==tm(2021m2)
	replace month_id = 16 if survey_month==tm(2021m4)
	replace month_id = 17 if survey_month==tm(2021m5)
	replace month_id = 18 if survey_month==tm(2021m6)
	replace month_id = 19 if survey_month==tm(2021m7)
	replace month_id = 20 if survey_month==tm(2021m8)
	
	collapse FSI_z_2020m1m2 food_expend_usd total_expend_mon_usd, by(country year month_id)
	
		gen survey_month = month_id + 719
		format %tm survey_month
		
		drop month_id
		
	// Month IDs for graphs	
		gen smonth = string(survey_month, "%tmM")
		gen month_id = .
		replace month_id = 1 if smonth=="February"
		replace month_id = 2 if smonth=="April"
		replace month_id = 3 if smonth=="May"
		replace month_id = 4 if smonth=="June"
		replace month_id = 5 if smonth=="July"
		replace month_id = 6 if smonth=="August"
				
		// Note:
			// FSI z-score relative to Jan/Feb 2020
			// Expenditure: Jan/Feb pooled
		lab var FSI_z_2020m1m2 	"Food Security Index (z-score)"
		lab var food_expend_usd "Food expenditure, monthly (USD)"
		lab var total_expend_mon_usd "Total expenditure, monthly (USD)"	
		
				
	graph drop _all	
	foreach country in Liberia Malawi {
		foreach xx in FSI_z_2020m1m2  {
		local varlabel: variable label `xx'
		
		// define graph ranges
		if "`xx'" == "FSI_z_2020m1m2" {
			local ylab`xx' "-0.4(.4)1.6"
			}

		if "`country'"	== "Liberia" {
			local filename fig2A_left
			}
		
		if "`country'"	== "Malawi" {
			local filename fig2B_left
			}

	* Figures S8 & S9 (left panel)
	
		foreach country in Liberia Malawi {
				foreach xx in  food_expend_usd total_expend_mon_usd {	
				local varlabel: variable label `xx'
				

				if "`xx'" == "food_expend_usd" {
					local ylab`xx' "0(10)30"
					local y_title "US dollars"

					
					}
				if "`xx'" == "total_expend_mon_usd" {
					local ylab`xx' "0(20)80"
					local y_title "US dollars"
					}
				
				#d;	
				graph twoway 
				(connected `xx' month_id if country=="`country'" & year==2020, msize(medium) msymbol(circle) color(midblue*0.7) lpattern(shortdash))
				(connected `xx' month_id if country=="`country'" & year==2021, msize(medium) msymbol(diamond) color(cranberry*0.7) lpattern(longdash)), 
					legend(size(normal) order(1 "2020" 2 "2021"))
				ytitle("`y_title'", size(large)) ylabel( `ylab`xx'', labsize(large) nogrid)
				xtitle("Month", size(large)) xlabel(1 "Jan/Feb" 2 "Apr" 3 "May" 4 "Jun" 5 "Jul" 6 "Aug" ,labsize(large) labgap(0))
				graphregion(color(white)) plotregion(lcolor(black) lwidth(medium))
				name(`country'_`xx', replace)
				;
				#d cr
				
		*		graph export "${path}/`country'_`xx'.pdf", replace 

				}
			}		
			
			
	
/*******************************************************************************
	Apendix Figures S8 & S9 (right panel) 
*******************************************************************************/
use "${path}/figures.dta", clear

		// controls
		local controls apr may jun jul aug year2020 apr2020 may2020  jun2020 jul2020 aug2020 
	
	// Running and exporting regression (include id x month FE)
	 local yvar_varlist FSI_z_2020m1m2 food_expend_usd total_expend_mon_usd

	est clear
	foreach country in Liberia Malawi {
		local i = 1
		foreach yvar in `yvar_varlist' {
			eststo `country'_DiD_`i': reghdfe `yvar' `controls' if country=="`country'" , absorb(id id#apr id#may id#jun id#jul id#aug) cluster(village_id)
				estadd scalar fstat = e(F)
				
				su `yvar' if e(sample) & (survey_month==m(2020m1)|survey_month==m(2020m2)) & country=="`country'" // JanFeb2021 is the base in the DiD regression
				estadd scalar janfeb2020mean = r(mean)	
				estadd scalar janfeb2020sd = r(sd)
				
				distinct id if e(sample)
				estadd scalar numhhs = r(ndistinct)
			local ++i
		}
	}
	
	
esttab Liberia_DiD_1 Liberia_DiD_2 Liberia_DiD_3 Malawi_DiD_1 Malawi_DiD_2 Malawi_DiD_3, se keep(apr2020 may2020 jun2020 jul2020 aug2020  apr may jun jul aug) varlabel(apr2020 "April 2020" may2020 "May 2020" jun2020 "June 2020" jul2020 "July 2020" aug2020 "August 2020" sep2020 "September 2020" oct2020 "October 2020" apr "April" may "May" jun "June" jul "July" aug "August" sep "September" oct "October") starlevels(* 0.10 ** 0.05 *** 0.01)
	
	mat A=r(coefs)
	 matselrc A B, row(6 7 8 9 10) col(1 2 4 5 7 8 10 11 13 14 16 17)

	 	 
	svmat2 double B, names(lr_b1 lr_se1 lr_b2 lr_se2 lr_b3 lr_se3 mw_b1 mw_se1 mw_b2 mw_se2 mw_b3 mw_se3)
	
	mat list B
	
	drop if mi(lr_b1)
	
 	local var_list lr_b* lr_se* mw_b* mw_se*
 	keep `var_list'
	set obs 8

	gen month = "."
	replace month = "Apr" if _n==1
	replace month = "May" if _n==2
	replace month = "Jun" if _n==3
	replace month = "Jul" if _n==4
	replace month = "Aug" if _n==5
	
	replace month = "Jan/Feb" if mi(lr_b1)
	
	gen month_id= _n+1
	replace month_id = 1 if month=="Jan/Feb"
	
 foreach cc in lr mw {
 	forval x=1/3{
		replace `cc'_b`x' = 0 if month=="Jan/Feb"
		replace `cc'_se`x' = 0 if month=="Jan/Feb"	
		gen `cc'_ci_u`x' = `cc'_b`x' + 1.96*`cc'_se`x'
		gen `cc'_ci_l`x' = `cc'_b`x' - 1.96*`cc'_se`x'
	
	}
 }

 // drop Jan/Feb
 drop if month_id==1
 
sort month_id

labmask month_id, val(month) 


order month*, first

// FSI
lab var lr_b1 "Difference-in-differences coefficient"
lab var mw_b1 "Difference-in-differences coefficient"

// Food expenditure and total expenditure
lab var lr_b2 "Difference-in-differences coefficient"
lab var lr_b3 "Difference-in-differences coefficient"

lab var mw_b2 "Difference-in-differences coefficient"
lab var mw_b3 "Difference-in-differences coefficient"


	// Liberia
		graph drop _all
		forval k=2/3 {
			local varlabel: variable label lr_b`k'
			// define graph ranges
			if "lr_b_`k'" == "lr_b_1" {
				local ylab`k' "-1(.5)1"
				}
			if "lr_b_`k'" == "lr_b_2" {
				local ylab`k' "-15(5)5"
				}
			if "lr_b_`k'" == "lr_b_3" {
				local ylab`k' "-40(20)20"
				}	
				
				#d;
				 graph twoway 
					(scatteri 0 2 0 6, recast(line) lcolor(grey*0.2))
					(scatter lr_b`k' month_id , msize(large) msymbol(square) mcolor(black) )
					(rcap lr_ci_u`k' lr_ci_l`k' month_id, color(black) )
					
				,	xtitle( "Month", size(large) ) xlabel(2 `" "Apr" "2020" "' 3 "May" 4 "Jun" 5 "Jul" 6 `" "Aug" "2020" "' ,labsize(large) labgap(0)) 
					ytitle("`varlabel'", size(normal)) ylabel( `ylab`k'', labsize(large) nogrid)
					legend(off)
					graphregion(color(white)) plotregion(lcolor(black) lwidth(medium))
					name(lr_b`k', replace) 
					;
					#d cr
		*			graph export "${path}/lr_did_b`k'.eps", fontface(Times) replace 
				}
			

	// Malawi
		forval k=2/3 {
			local varlabel: variable label mw_b`k'
			// define graph ranges
			if "mw_b_`k'" == "mw_b_1" {
				local ylab`k' "-1(.5)1"
				}
			if "mw_b_`k'" == "mw_b_2" {
				local ylab`k' "-15(5)5"
				}
			if "mw_b_`k'" == "mw_b_3" {
				local ylab`k' "-40(20)20"
				}		
				
			#d;
			 graph twoway 
				(scatteri 0 2 0 6, recast(line) lcolor(grey*0.2))
				(scatter mw_b`k' month_id if month_id<=6, msize(large) msymbol(square) mcolor(black) )
				(rcap mw_ci_u`k' mw_ci_l`k' month_id if month_id<=6, color(black) )
				
			,	xtitle( "Month", size(large) ) xlabel(2 `" "Apr" "2020" "' 3 "May" 4 "Jun" 5 "Jul" 6 `" "Aug" "2020" "',labsize(large) labgap(0)) 
				ytitle("`varlabel'", size(normal)) ylabel(`ylab`k'' , labsize(large) nogrid)
				legend(off)
				graphregion(color(white)) plotregion(lcolor(black) lwidth(medium))
				name(mw_b`k', replace) 
				;
				#d cr
		*		graph export "${path}/mw_did_b`k'.eps", fontface(Times) replace 
			
			}		
	
	
/**************************************************************************
Appendix Table S1: HHPS Attrition by Month
**************************************************************************/
use "$path/hhps_analysis_fullsample.dta", clear
keep if survey_month>=m(2020m1) // Jan 2020 or after
sort id survey_month survey_date 

duplicates tag country id survey_month, gen(dup_month)
	list id if dup_month!=0

	/*****************************************************
	 Defining denominator for compliance 
	 - STRONG assumption: roughly half are to be called for each calendar month
		- Malawi: 		149 per month (596 total, 297 GD control)
		- Liberia W2: 	103 per month (416 total, 206 GD control)
	*****************************************************/
	gen hhps_surveyed=1
	replace hhps_surveyed=1/103 if country=="Liberia"	
	replace hhps_surveyed=1/149 if country=="Malawi"	
	
	// Observations
	local lr_obs 208
	local mw_obs 298

est clear
foreach CCC in Liberia Malawi  {
	foreach MMM in 2020m1 2020m2 2020m3 2020m4 2020m5 2020m6 2020m7 2020m8 2020m9 2020m10 2020m11 2020m12 2021m1 2021m2 2021m3 2021m4 2021m5 2021m6 2021m7 2021m8{
		eststo `CCC'_`MMM': estpost su hhps_surveyed if country=="`CCC'" & survey_month==m(`MMM')
	}
}

// Export table
#d;
estout Liberia_2020* using "${path}/Appendix_table_S1.tex", replace number style(tex) mlabel(none) collabel(none) label ///
	varlabel(hhps_surveyed "2020")
	cells("sum(fmt(%9.2fc))") 
	prehead("\begin{tabular}{l *{12}{c}}" "\toprule") 
	posthead(
		" & \multicolumn{12}{c}{=1 if completed survey in following month:} \\" 
		"\cmidrule(lr){2-13}" 
		"& Jan & Feb & Mar & Apr & May & Jun & Jul & Aug & Sep & Oct & Nov & Dec \\" 
		"\midrule" 
		"\textbf{Panel A: Liberia} \\") 
	;
estout Liberia_2021* using "${path}/Appendix_table_S1.tex", append style(tex) mlabel(none) collabel(none) label ///
	varlabel(hhps_surveyed "2021")
	cells("sum(fmt(%9.2fc))") 
	;	
	
estout Malawi_2020* using "${path}/Appendix_table_S1.tex", append style(tex) mlabel(none) collabel(none) label ///
	varlabel(hhps_surveyed "2020")
	posthead("\\" "\textbf{Panel B: Malawi} \\")
	cells("sum(fmt(%9.2fc))") 
	;
	
estout Malawi_2021* using "${path}/Appendix_table_S1.tex", append style(tex) mlabel(none) collabel(none) label ///
	varlabel(hhps_surveyed "2021")
	cells("sum(fmt(%9.2fc))") 
	postfoot("\bottomrule" "\end{tabular}")	
	;		
#d cr


/**************************************************************************
Appendix Table S2: Correlates of Attrition from Analysis Sample
	- using full sample of GD Control for Malawi and Liberia Wave 2
**************************************************************************/
use "$path/baseline_analysis_fullsample.dta", clear

// identify study sample
	preserve
		use "$path/hhps_analysis_studysample.dta", clear
		keep id country 
		duplicates drop *, force 
		tempfile study_sample
		save `study_sample'

	restore

merge 1:1 country id using `study_sample'
	gen study_sample= _merge==3
	drop _merge
	
	replace age = age/10
	replace years_educ = years_educ/10
	replace hh_size = hh_size/10
	
lab var female 				"=1 if female"
lab var age					"Age (divided by 10)"
lab var current_partnered	"=1 if currently married or has partner"
lab var years_educ			"Years of education (divided by 10)"
lab var hh_size				"Number of household members (divided by 10)"	
	
local texname "Appendix_table_S2"
local varlist ///
	female age current_partnered years_educ hh_size 

	local i = 0
	est clear
	foreach var in `varlist' {
			local ++ i
			eststo lr_`i': reg study_sample `var' if country=="Liberia", cluster(village_id) 
			
			eststo mw_`i': reg study_sample `var' if country=="Malawi", cluster(village_id) 	

		#d ;	
		if `i' == 1 { ;
			estout lr_1 mw_1 using "${path}/`texname'.tex", replace style(tex) mlabel(none) collabel(none) drop(_cons)
				label numbers nobaselevels 
				prehead("\begin{tabular}{l C{2cm}C{2cm}}" "\toprule" )
				posthead("\addlinespace" " & \multicolumn{2}{c}{\begin{tabular}{c} Dep. variable: =1 if in \\ analysis sample \end{tabular}}  \\"
				"\cmidrule(lr){2-3}"
				"& \multicolumn{1}{c}{Liberia} & \multicolumn{1}{c}{Malawi} \\" "\cmidrule(lr){2-2}\cmidrule(lr){3-3}"
                      "\midrule" "\addlinespace"
					  "\multicolumn{3}{l}{\textbf{Panel A: Demographics}} \\"
				)
cells( "b(star fmt(%9.2f))" "se(par fmt(%9.2f))") starl(* 0.1 ** 0.05 *** 0.01) 	
		;			
	} ;	
		
		
		if `i'!= 1 { ;
			estout lr_`i' mw_`i' using "${path}/`texname'.tex", append style(tex) mlabel(none) collabel(none) label nonumbers nobaselevels drop(_cons)			
			cells( "b(star fmt(%9.2f))" "se(par fmt(%9.2f))") starl(* 0.1 ** 0.05 *** 0.01) ;	
				
		} ;
				
#d cr		
				
	}

// Panel B: Income, expenditure, and assets
	// convert monetary variables in thousands of dollars
	foreach var in total_expend_mon_usd food_expend_usd wealth_a_total_usd ///
		wealth_b_total_usd physical_assets_usd net_financial_assets_usd ///
		savings_balance_usd ///
		loan_value_usd {
			
			replace `var' = `var'/1000
		}
	
	
lab var total_expend_mon_usd 		"Household monthly expenditure (Thou. USD)"
lab var food_expend_usd 			"Household food expenditure (Thou. USD)"

lab var b16_ymobile			"=1 if respondent has access to mobile phone"
lab var house_owned			"=1 if house owned"
lab var thatch_roof			"=1 if house has thatch roof"

lab var wealth_a_total_usd			"Total value of land and housing (Thou. USD)"
lab var wealth_b_total_usd			"Total net value of durable goods, livestock, \\ and financial asset (Thou. USD)"
lab var physical_assets_usd			"Total value of physical assets (Thou. USD)"
lab var net_financial_assets_usd	"Net value of financial assets (Thou. USD)"
lab var savings_balance_usd			"\qquad Savings (Thou. USD)"
lab var loan_value_usd				"\qquad Outstanding household debt (Thou. USD)"
	
local varlist total_expend_mon_usd food_expend_usd ///
b16_ymobile house_owned thatch_roof ///
wealth_a_total_usd  physical_assets_usd /// 
net_financial_assets_usd  
	
	local i = 0
	est clear
	foreach var in `varlist' {
			local ++ i
			eststo lr_`i':  reg study_sample `var' if country=="Liberia", cluster(village_id) 
			
			eststo mw_`i':  reg study_sample `var' if country=="Malawi", cluster(village_id) 
			
		#d ;
		
		if `i'== 1 { ;
			estout lr_1 mw_1 using "${path}/`texname'.tex", append style(tex) mlabel(none) collabel(none)  label nonumbers nobaselevels drop(_cons)			
			posthead(" \multicolumn{3}{l}{\textbf{Panel B: Expenditure and assets}} \\")	
			cells( "b(star fmt(%9.2f))" "se(par fmt(%9.2f))") starl(* 0.1 ** 0.05 *** 0.01) ;	
				
		} ;
			
			if `i'!= 1 { ;
			estout lr_`i' mw_`i' using "${path}/`texname'.tex", append style(tex) mlabel(none) collabel(none) label nonumbers nobaselevels 	drop(_cons)			
			cells( "b(star fmt(%9.2f))" "se(par fmt(%9.2f))") starl(* 0.1 ** 0.05 *** 0.01) ;	
				
		} ;		
	#d cr
	}
	
	
// Panel C: Food Security
lab var i3_1_nofood_4w		"\quad =1 if skipped a meal"
lab var i3_2_night_4w		"\quad =1 if went to sleep hungry"
lab var i3_3_wholeday_4w	"\quad =1 if had no food for an entire day"

	
local varlist ///
i3_1_nofood_4w  i3_2_night_4w  i3_3_wholeday_4w  	
	local i = 0
	est clear
	foreach var in `varlist' {
			local ++ i
			eststo lr_`i':  reg study_sample `var' if country=="Liberia", cluster(village_id)  
				su study_sample if e(sample)
				estadd scalar mean_depvar = r(mean)
				
			eststo mw_`i':  reg study_sample `var' if country=="Malawi", cluster(village_id) 	
				su study_sample if e(sample)
				estadd scalar mean_depvar = r(mean)
		#d ;
		
		if `i'== 1 { ;
			estout lr_1 mw_1 using "${path}/`texname'.tex", append style(tex) mlabel(none) collabel(none) label nonumbers nobaselevels drop(_cons)
			varlabels ( , blist(i3_1_nofood_4w "\multicolumn{3}{l}{\textit{For any household member in the past month: }} \\"))
				
			posthead("\multicolumn{3}{l}{\textbf{Panel C: Food security}} \\")	
			cells( "b(star fmt(%9.2f))" "se(par fmt(%9.2f))") starl(* 0.1 ** 0.05 *** 0.01) ;	
				
		} ;
			
			if `i'== 2 { ;
			estout lr_`i' mw_`i' using "${path}/`texname'.tex", append style(tex) mlabel(none) collabel(none) label nonumbers nobaselevels 	drop(_cons)		
			cells( "b(star fmt(%9.2f))" "se(par fmt(%9.2f))") starl(* 0.1 ** 0.05 *** 0.01) ;	
				
		} ;	
		
		if `i'== 3 { ;
			estout lr_`i' mw_`i' using "${path}/`texname'.tex", append style(tex) mlabel(none) collabel(none) label nonumbers nobaselevels 	drop(_cons)	
			stats(mean_depvar N, labels("\\ Mean Dependent variable" "Observations") fmt(%9.2f %9.0f))
			cells( "b(star fmt(%9.2f))" "se(par fmt(%9.2f))") starl(* 0.1 ** 0.05 *** 0.01) 			
		prefoot("\\")
		postfoot("\bottomrule" "\end{tabular}")	;		
		} ;	
		
	#d cr
		
		
	}	
	
	

	
/**************************************************************************
Appendix Table S3: Correlates of Attrition from Balanced Sample
	- using same HHs across months for Malawi and Liberia Wave 2
**************************************************************************/	
use "$path/baseline_analysis_fullsample.dta", clear


// identify study sample
	preserve
		use "$path/hhps_analysis_studysample.dta", clear
		keep id country survey_month FSI_z_2020m1m2
		reshape wide FSI_z , i(id) j(survey_month)
		
		ren FSI_z_2020m1m2720 FSI_jan2020
		ren FSI_z_2020m1m2721 FSI_feb2020
		ren FSI_z_2020m1m2723 FSI_apr2020
		ren FSI_z_2020m1m2724 FSI_may2020
		ren FSI_z_2020m1m2725 FSI_jun2020
		ren FSI_z_2020m1m2726 FSI_jul2020
		ren FSI_z_2020m1m2727 FSI_aug2020
		ren FSI_z_2020m1m2732 FSI_jan2021
		ren FSI_z_2020m1m2733 FSI_feb2021
		ren FSI_z_2020m1m2735 FSI_apr2021
		ren FSI_z_2020m1m2736 FSI_may2021
		ren FSI_z_2020m1m2737 FSI_jun2021
		ren FSI_z_2020m1m2738 FSI_jul2021
		ren FSI_z_2020m1m2739 FSI_aug2021
		
		egen hhps_round1 = rownonmiss(FSI_jan2020 FSI_feb2020)
		egen hhps_round2 = rownonmiss(FSI_apr2020 FSI_may2020)
		egen hhps_round3 = rownonmiss(FSI_jun2020 FSI_jul2020)
		egen hhps_round4 = rownonmiss(FSI_aug2020)
		egen hhps_round5 = rownonmiss(FSI_jan2021 FSI_feb2021)

		// rounds 2 and 6, 3 and 7, 4 and 8 have same households but round1 and round 5 differes because round 1 is not in regressions 
		egen perc_round = rowmean(hhps_round1 hhps_round2 hhps_round3 hhps_round4 hhps_round5)
		keep country id perc_round
		duplicates drop *, force
		tempfile study_sample
		save `study_sample'

	restore

merge 1:1 country id using `study_sample'
	gen study_sample= _merge==3
	drop _merge

	replace age = age/10
	replace years_educ = years_educ/10
	replace hh_size = hh_size/10
	


lab var female 				"=1 if female"
lab var age					"Age (divided by 10)"
lab var current_partnered	"=1 if currently married or has partner"
lab var years_educ			"Years of education (divided by 10)"
lab var hh_size				"Number of household members (divided by 10)"	

local texname "Appendix_table_S3"
local varlist ///
	female age current_partnered years_educ hh_size 
	
	local i = 0
	est clear
	foreach var in `varlist' {
			local ++ i
			eststo lr_`i':  reg perc_round `var' if country=="Liberia", cluster(village_id)  
			
			eststo mw_`i':  reg perc_round `var' if country=="Malawi", cluster(village_id) 	
				
		#d ;	
		if `i' == 1 { ;
			estout lr_1 mw_1 using "${path}/`texname'.tex", replace style(tex) mlabel(none) collabel(none) drop(_cons)
				label numbers nobaselevels 
				prehead("\begin{tabular}{l C{2cm}C{2cm}}" "\toprule" )
				posthead("\addlinespace" " & \multicolumn{2}{c}{\begin{tabular}{c} Dep. variable: \% of survey \\ rounds completed \end{tabular}}  \\"
				"\cmidrule(lr){2-3}"
				"& \multicolumn{1}{c}{Liberia} & \multicolumn{1}{c}{Malawi} \\" "\cmidrule(lr){2-2}\cmidrule(lr){3-3}"
                      "\midrule" "\addlinespace"
					  "\multicolumn{3}{l}{\textbf{Panel A: Demographics}} \\"
				)
cells( "b(star fmt(%9.2f))" "se(par fmt(%9.2f))") starl(* 0.1 ** 0.05 *** 0.01) 	
		;			
	} ;	
		
		
		if `i'!= 1 { ;
			estout lr_`i' mw_`i' using "${path}/`texname'.tex", append style(tex) mlabel(none) collabel(none) label nonumbers nobaselevels drop(_cons)			
			cells( "b(star fmt(%9.2f))" "se(par fmt(%9.2f))") starl(* 0.1 ** 0.05 *** 0.01) ;	
				
		} ;
				
#d cr		
				
	}

// Panel B: Income, expenditure, and assets
	// convert monetary variables in thousands of dollars
	foreach var in total_expend_mon_usd food_expend_usd wealth_a_total_usd /// 
		wealth_b_total_usd physical_assets_usd net_financial_assets_usd  /// 
		savings_balance_usd loan_value_usd {
			
			replace `var' = `var'/1000
		}
	
	
lab var total_expend_mon_usd 		"Household monthly expenditure (Thou. USD)"
lab var food_expend_usd 			"Household food expenditure (Thou. USD)"

lab var b16_ymobile			"=1 if respondent has access to mobile phone"
lab var house_owned			"=1 if house owned"
lab var thatch_roof			"=1 if house has thatch roof"

lab var wealth_a_total_usd			"Total value of land and housing (Thou. USD)"
lab var wealth_b_total_usd			"Total net value of durable goods, livestock, \\ and financial asset (Thou. USD)"
lab var physical_assets_usd			"Total value of physical assets (Thou. USD)"
lab var net_financial_assets_usd	"Net value of financial assets (Thou. USD)"
lab var savings_balance_usd			"\qquad Savings (Thou. USD)"
lab var loan_value_usd				"\qquad Outstanding household debt (Thou. USD)"
	
local varlist total_expend_mon_usd food_expend_usd ///
b16_ymobile house_owned thatch_roof ///
wealth_a_total_usd physical_assets_usd /// 
net_financial_assets_usd 
	
	local i = 0
	est clear
	foreach var in `varlist' {
			local ++ i
			eststo lr_`i':  reg perc_round `var' if country=="Liberia", cluster(village_id)  
			
			eststo mw_`i':  reg perc_round `var' if country=="Malawi", cluster(village_id) 
			
		#d ;
		
		if `i'== 1 { ;
			estout lr_1 mw_1 using "${path}/`texname'.tex", append style(tex) mlabel(none) collabel(none)  label nonumbers nobaselevels drop(_cons)				
			posthead(" \multicolumn{3}{l}{\textbf{Panel B: Expenditure and assets}} \\")	
			cells( "b(star fmt(%9.2f))" "se(par fmt(%9.2f))") starl(* 0.1 ** 0.05 *** 0.01) ;	
				
		} ;
			
			if `i'!= 1 { ;
			estout lr_`i' mw_`i' using "${path}/`texname'.tex", append style(tex) mlabel(none) collabel(none) label nonumbers nobaselevels 	drop(_cons)			
			cells( "b(star fmt(%9.2f))" "se(par fmt(%9.2f))") starl(* 0.1 ** 0.05 *** 0.01) ;	
				
		} ;		
	#d cr
	}
	
	
// Panel C: Food Security
lab var i3_1_nofood_4w		"\quad =1 if skipped a meal"
lab var i3_2_night_4w		"\quad =1 if went to sleep hungry"
lab var i3_3_wholeday_4w	"\quad =1 if had no food for an entire day"

	
local varlist ///
i3_1_nofood_4w  i3_2_night_4w  i3_3_wholeday_4w  	
	local i = 0
	est clear
	foreach var in `varlist' {
			local ++ i
			eststo lr_`i':  reg perc_round `var' if country=="Liberia", cluster(village_id) 
				su perc_round if e(sample)
				estadd scalar mean_depvar = r(mean)

			eststo mw_`i':  reg perc_round `var' if country=="Malawi", cluster(village_id) 	
				su perc_round if e(sample)
				estadd scalar mean_depvar = r(mean)
	}	
		#d ;
		
		if `i'== 1 { ;
			estout lr_1 mw_1 using "${path}/`texname'.tex", append style(tex) mlabel(none) collabel(none) label nonumbers nobaselevels drop(_cons)
			varlabels ( , blist(i3_1_nofood_4w "\multicolumn{3}{l}{\textit{For any household member in the past month: }} \\"))
				
			posthead("\multicolumn{3}{l}{\textbf{Panel C: Food security}} \\")	
			cells( "b(star fmt(%9.2f))" "se(par fmt(%9.2f))") starl(* 0.1 ** 0.05 *** 0.01) ;	
				
		} ;
			
			if `i'== 2 { ;
			estout lr_`i' mw_`i' using "${path}/`texname'.tex", append style(tex) mlabel(none) collabel(none) label nonumbers nobaselevels 	drop(_cons)		
			cells( "b(star fmt(%9.2f))" "se(par fmt(%9.2f))") starl(* 0.1 ** 0.05 *** 0.01) ;	
				
		} ;	
		
		if `i'== 3 { ;
			estout lr_`i' mw_`i' using "${path}/`texname'.tex", append style(tex) mlabel(none) collabel(none) label nonumbers nobaselevels 	drop(_cons)	
			stats(mean_depvar N, labels("\\ Mean Dependent variable" "Observations") fmt(%9.2f %9.0f))
			cells( "b(star fmt(%9.2f))" "se(par fmt(%9.2f))") starl(* 0.1 ** 0.05 *** 0.01) 			
		prefoot("\\")
		postfoot("\bottomrule" "\end{tabular}")	;		
		} ;	
		
	#d cr
		
		
	}
	


/**************************************************************************
Appendix Table S4: Household Characterstics in Representative Surveys 
**************************************************************************/		


use "$path/LSMS2019_HIES2016_LR_MW.dta", clear

save LSMS2019_HIES2016_LR_MW.dta", replace
gen hh_weight = .
replace hh_weight = hh_wgt if surveytype=="LSMS-2019"
replace hh_weight = new_pop_weight if surveytype=="HIES-2016"


egen tot_hh_assets_usd = rowtotal(hh_asset_usd livestock_usd)


gen study_sample = .
	replace study_sample = 1 if country=="Malawi" & surveytype=="LSMS-2019" & district==302 // Machinga
	replace study_sample = 1 if country=="Malawi" & surveytype=="LSMS-2019" & district==304 // Chiradzulu
	replace study_sample = 1 if country=="Liberia" & surveytype=="HIES-2016" & county==6 // Bong
	replace study_sample = 1 if country=="Liberia" & surveytype=="HIES-2016" & county==33 // Nimba

lab var age					"Age"
lab var current_partnered	"=1 if currently married or has partner"
lab var years_educ			"Years of education"
lab var hh_size				"Number of household members"
lab var primary "Primary school enrollment\tnote{a}"
lab var secondary "Secondary school enrollment\tnote{b}"

local sumstat_varlist ///
	 age current_partnered years_educ hh_size 

// Entire rural areas
	 
est clear
eststo : estpost su `sumstat_varlist' [w=hh_weight]  if country=="Liberia" & surveytype=="HIES-2016" & region==1

eststo : estpost su `sumstat_varlist' [w=hh_weight]  if country=="Liberia" & surveytype=="HIES-2016" & region==1 & study_sample==1

eststo : estpost su `sumstat_varlist' [w=hh_weight]  if country=="Malawi"  & surveytype=="LSMS-2019" & region==1
eststo : estpost su `sumstat_varlist' [w=hh_weight]  if country=="Malawi"  & surveytype=="LSMS-2019" & region==1 & study_sample==1


local texname sample_represent_wgt

#d ;
estout * using "${path}/`texname'.tex", replace style(tex) mlabel(none) collabel(none) label 
	prehead("\begin{tabular}{l cc cc cc cc}" "\toprule" 
			" & \multicolumn{4}{c}{Liberia HIES 2016} & \multicolumn{4}{c}{Malawi LSMS 2019} \\"
			"\cmidrule(lr){2-5} \cmidrule(lr){6-9}"
			"& \multicolumn{2}{c}{Rural} & \multicolumn{2}{c}{Study Area} & \multicolumn{2}{c}{Rural} & \multicolumn{2}{c}{Study Area} \\" 
			"\cmidrule(lr){2-3}\cmidrule(lr){4-5}\cmidrule(lr){6-7}\cmidrule(lr){8-9}"
			) 
	posthead(" & Mean & SD & Mean & SD & Mean & SD & Mean & SD \\ " "\midrule" 
			 "\textbf{Panel A: Demographics} \\") 	
	cells("mean(fmt(%9.2fc)) sd(fmt(%9.2fc) keep(age years_educ hh_size))") ;
#d cr

// Panel B: Income, Expenditure, and assets

local sumstat_varlist ///
	farming_hh sold_harvest own_business own_mobile own_house thatch_roof /// 
	food_expend_usd income_business_usd tot_hh_assets_usd hh_asset_usd  livestock_usd


lab var farming_hh				"=1 planted any crop in most recent agriculture season"
lab var sold_harvest	"=1 if sold any harvest"
lab var own_business		"=1 if owns a business enterprise" 	

// lab var total_expend_mon_usd 		"Household monthly expenditure"
lab var food_expend_usd 			"Household food expenditure"

lab var own_mobile			"=1 if household owns a mobile phone"
lab var own_house			"=1 if house owned"
lab var thatch_roof			"=1 if house has thatch roof"
lab var income_business_usd 	"Business income (USD)"
lab var tot_hh_assets_usd "Total value of physical assets"
lab var hh_asset_usd 	"\quad Durable goods (USD)"
lab var livestock_usd "\quad Livestock (USD)"

est clear
eststo lr_1: estpost su `sumstat_varlist' [w=hh_weight] if country=="Liberia" & surveytype=="HIES-2016" & region==1
eststo lr_2: estpost su `sumstat_varlist' [w=hh_weight]  if country=="Liberia" & surveytype=="HIES-2016" & region==1 & study_sample==1

eststo mw_1 : estpost su `sumstat_varlist' [w=hh_weight] if country=="Malawi"  & surveytype=="LSMS-2019" & region==1
eststo mw_2: estpost su `sumstat_varlist' [w=hh_weight]  if country=="Malawi"  & surveytype=="LSMS-2019" & region==1 & study_sample==1


estout * using "${path}/`texname'.tex", append style(tex) mlabel(none) collabel(none) label ///
	posthead("\\" ///
			 "\textbf{Panel B: Income, expenditure, and assets} \\") ///		
	cells("mean(fmt(%9.2fc)) sd(fmt(%9.2fc) drop(farming_hh sold_harvest own_business own_mobile own_house thatch_roof))") 


// Panel C: Food Security
local sumstat_varlist insuffFood_12m HDDS FCS	

lab var insuffFood_12m "=1 if insufficient food in past 12 months"
lab var HDDS "Household dietary diversity score (0-12)"
lab var FCS "Food Consumption Score (0-112)"

est clear
eststo : estpost su `sumstat_varlist' [w=hh_weight] if country=="Liberia" & surveytype=="HIES-2016" & region==1
eststo : estpost su `sumstat_varlist' [w=hh_weight] if country=="Liberia" & surveytype=="HIES-2016" & region==1 & study_sample==1

eststo : estpost su `sumstat_varlist' [w=hh_weight] if country=="Malawi"  & surveytype=="LSMS-2019" & region==1
eststo : estpost su `sumstat_varlist' [w=hh_weight] if country=="Malawi"  & surveytype=="LSMS-2019" & region==1 & study_sample==1

estout * using "${path}/`texname'.tex", append style(tex) mlabel(none) collabel(none) label ///
	posthead("\\" ///
			 "\textbf{Panel C: Food security} \\") ///
			 	cells("mean(fmt(%9.2fc)) sd(fmt(%9.2fc) drop(insuffFood_12m))") 
	
// Observations row
local random_var FCS
 
su `random_var' if country=="Liberia"  & surveytype=="HIES-2016" & region==1
	local N1 `r(N)'
su `random_var' if country=="Liberia"  & surveytype=="HIES-2016" & region==1 & study_sample==1
	local N2 `r(N)'
	
su `random_var' if country=="Malawi"  & surveytype=="LSMS-2019" & region==1
	local N3 `r(N)'
su `random_var' if country=="Malawi"  & surveytype=="LSMS-2019" & region==1 & study_sample==1
	local N4 `r(N)'
	

estout * using "${path}/`texname'.tex", append style(tex) mlabel(none) collabel(none) label ///
	prefoot("\midrule" ///
			"Observations & \multicolumn{2}{c}{`N1'} & \multicolumn{2}{c}{`N2'} & \multicolumn{2}{c}{`N3'} & \multicolumn{2}{c}{`N4'}   \\") ///
	postfoot("\bottomrule" "\end{tabular}")	


	
	
	
/*******************************************************************************
  Appendix table S5: Awareness and Attitudes about COVID-19
*******************************************************************************/
local texname Appendix_table_S5

use "$path/covid_vars_cleaned.dta", clear
gen zero = 0

// Panel A: Basic Awareness
local sumstat_varlist ///
cov1_aware1 cov1_name cov1_aware3 

lab var cov1_aware1 	"\quad is aware of recent virus outbreak"
lab var cov1_name 		"\quad knows that it's called coronavirus/COVID-19"
lab var cov1_aware3 	"\quad thinks it's a real public health problem"

est clear
eststo : estpost su `sumstat_varlist' if country=="Liberia" 
eststo : estpost su `sumstat_varlist' if country=="Malawi"  

estout * using "${path}/`texname'.tex", replace style(tex) mlabel(none) collabel(none) numbers label ///
	prehead("\begin{tabular}{l c c}" "\toprule") ///	
	posthead("& \multicolumn{1}{c}{Liberia} & \multicolumn{1}{c}{Malawi} \\" ///
			 "\midrule"  ///
			 "\textbf{Panel A: Basic awareness} \\" ///
			 " =1 if respondent: \\") ///
	cells("mean(fmt(%9.2f))") 

// Panel B: Opinions about Government Response to COVID
local sumstat_varlist ///
cov2_trust1 cov2_trust2 cov3_trust3 cov3_trust5 cov3_trust4 ///

lab var cov2_trust1 "Do you trust the information central gov't is providing?\tnote{a}"
lab var cov2_trust2 "Do you trust the information local leaders are providing?\tnote{a}"
lab var cov3_trust3 "=1 if central gov't and local leaders give different info"
lab var cov3_trust5 "Do you think gov't measures to prevent spread are helpful?\tnote{b}"
lab var cov3_trust4 "Do you approve gov't measures?\tnote{c}"

est clear
eststo : estpost su `sumstat_varlist' if country=="Liberia" 
eststo : estpost su `sumstat_varlist' if country=="Malawi"  

estout * using "${path}/`texname'.tex", append style(tex) mlabel(none) collabel(none) label ///
	posthead("\\" "\textbf{Panel B: Opinions about government response to COVID} \\")  ///
	cells("mean(fmt(%9.2f))")
	
// Panel C: Support from government/NGO during lockdown
local sumstat_varlist cov3_gov1_9 cov3_gov1_11 

	// Unconditional means
	foreach sumvar in `sumstat_varlist' {
		replace `sumvar'=0 if mi(`sumvar') & !mi(cov3_gov)
	}

lab var cov3_gov1_9  "=1 if received cash transfers"
lab var cov3_gov1_11 "=1 if received food support"

est clear
eststo : estpost su zero if country=="Liberia" // No obs downloaded in LR dataset
eststo : estpost su `sumstat_varlist' if country=="Malawi"  	

estout * using "${path}/`texname'.tex", append style(tex) mlabel(none) collabel(none) label ///
	keep(`sumstat_varlist') ///
	posthead("\\" "\textbf{Panel C: Support from government/NGO during lockdown} \\") ///
	cells("mean(fmt(%9.2f))") 
	
// Panel D: Concern about contraction
cap drop cov3_worried
gen cov3_worried = cov3_trust6==3|cov3_trust6==4 if !mi(cov3_trust6)

local sumstat_varlist ///
cov3_worried cov2_tested

lab var cov3_worried	"=1 if worried or extremely worried about COVID contraction"
lab var cov2_tested		"=1 if knows anyone who tested for COVID-19"

est clear
eststo : estpost su `sumstat_varlist' if country=="Liberia" 
eststo : estpost su `sumstat_varlist' if country=="Malawi"  

estout * using "${path}/`texname'.tex", append style(tex) mlabel(none) collabel(none) label ///
	keep(`sumstat_varlist') ///
	posthead("\\" "\textbf{Panel D: Concern about COVID contraction} \\") ///
	cells("mean(fmt(%9.2f))") 	///
	postfoot("\bottomrule" "\end{tabular}")	


/*******************************************************************************
 Appendix table S6: Change in Business Outcomes for food vendors
******************************************************************************/
local texname cov_cvps_business_reg

use "$path/covid_vars_cleaned.dta", clear

local texname cov_cvps_business_reg

rename (cov6c cov6f cov6f2 cov6f2_may cov6f2_june)		(customers_2 customers_3 customers_4 customers_5 customers_6)
rename (cov7a1 cov7b1 cov7c1 cov7c1_may cov7c1_june)	(revenue_2 revenue_3 revenue_4 revenue_5 revenue_6)
rename (cov7a2 cov7b2 cov7c2 cov7c2_may cov7c2_june)	(profit_2 profit_3 profit_4 profit_5  profit_6)
rename (cov7d1 cov7d2 cov7d3 cov7d3_may cov7d3_june)	(combined_2 combined_3 combined_4 combined_5 combined_6)
local business_varlist days hrs customers revenue profit combined
forval num = 2/6 {
	local business_varlist_`num' = ""
	foreach business_var in `business_varlist' {
		local business_varlist_`num' `business_varlist_`num'' `business_var'_`num'
	}
}
foreach business_var in `business_varlist' {
	gen `business_var'=.
}	
	

keep id market_id survey_date survey_month country customers_? revenue_? profit_? combined_?
order id market_id survey_date survey_month country customers_? revenue_? profit_? combined_?
	// If overlapping entries for a calendar month, use the most recent entry. 
	bysort country id (survey_month): gen nnn = _n
	reshape wide survey_date survey_month customers_? revenue_? profit_? combined_?,  i(id market_id country) j(nnn)
	foreach var in customers revenue profit combined {
		forval k = 2/6 {
			gen `var'_`k'=.
				replace `var'_`k'= `var'_`k'4
				replace `var'_`k'= `var'_`k'3 if mi(`var'_`k')
				replace `var'_`k'= `var'_`k'2 if mi(`var'_`k')
				replace `var'_`k'= `var'_`k'1 if mi(`var'_`k') 
		}
	}
	keep id country customers_? revenue_? profit_? combined_? market_id
	
	dropmiss customers_? revenue_? profit_? combined_?, obs force
reshape long customers_ revenue_ profit_ combined_, i(id market_id country) j(month)
rename (customers_ revenue_ profit_ combined_) (customers revenue profit combined)
dropmiss customers revenue profit combined, obs force
// Unconditional means
foreach var in customers revenue profit combined {
	replace `var'=0 if mi(`var')
}
local mwk_usd 733 // May 14, 2020
local lrd_usd 198 // May 14, 2020
// Convert to USD
local money_varlist ///
revenue profit combined
foreach money_var in `money_varlist' {
	gen `money_var'_usd = .
	replace `money_var'_usd = `money_var'/`lrd_usd' if country=="Liberia"
	replace `money_var'_usd = `money_var'/`mwk_usd' if country=="Malawi"
}

lab var customers		"No. of customers (daily)"
lab var revenue_usd		"Revenue (monthly)"
lab var profit_usd		"Profit (monthly)"
lab var combined_usd	"Other Income (monthly)\tnote{a}" 


// Dropping March and using Feb as baseline
drop if month==3
foreach country in Liberia Malawi {
	local i = 1
	foreach yvar in customers revenue_usd profit_usd combined_usd {
		eststo `country'_`i'`yvar': reg `yvar' i.month if country=="`country'", cluster(market_id)
			estadd scalar fstat = e(F)
			su `yvar' if month==2 & country=="`country'"
			estadd scalar febmean = r(mean)	
			estadd scalar febsd = r(sd)
			distinct id if country=="`country'"
			estadd scalar numvendors = r(ndistinct)
		local ++i
	}
}
	

estout Liberia_*  using "${path}/`texname'.tex", replace style(tex) mlabel(none) numbers collabel(none) label ///
	drop(_cons 2.month) stats(febmean febsd fstat N numvendors, labels("February mean" "February SD" "F statistic" "Observations" "No. of vendors") fmt(%9.2f %9.2f %9.2f %9.0fc %9.0fc)) starlevels(* 0.10 ** 0.05 *** 0.01) ///
	varlabel(`month_varlabels') ///
	prehead("\begin{tabular}{l cccc}" "\toprule") ///
	posthead(" & \begin{tabular}{c} No. of \\ customers \\ (daily) \end{tabular} & \begin{tabular}{c} Revenue \\ (monthly) \end{tabular} & \begin{tabular}{c} Profit \\ (monthly) \end{tabular} & \begin{tabular}{c} Other \\ income \\ (monthly) \end{tabular} \\" ///
			 "\midrule" "\textbf{Panel A: Liberia} \\") ///
	prefoot("\\") ///
	cells("b(fmt(%9.2f) star)" "se(fmt(%9.2f) par)") ///
	
estout Malawi_* using "${path}/`texname'.tex", append style(tex) mlabel(none) collabel(none) label ///
	drop(_cons 2.month) stats(febmean febsd fstat N numvendors, labels("February mean" "February SD" "F statistic" "Observations" "No. of vendors") fmt(%9.2f %9.2f %9.2f %9.0fc %9.0fc)) starlevels(* 0.10 ** 0.05 *** 0.01) ///
	varlabel(`month_varlabels') ///
	posthead("\\" "\textbf{Panel B: Malawi} \\") ///
	cells("b(fmt(%9.2f) star)" "se(fmt(%9.2f) par)") ///
	prefoot("\\") ///
	postfoot("\bottomrule" "\end{tabular}")	
	
	
/**************************************************************************
Appendix Table S7: Household Food Security Index (z-score)
**************************************************************************/		
// Event study + DiD combined table 

	use "$path/hhps_analysis_studysample.dta", clear

// Event study 
		// just in case using diferent set of months
		local Liberia_varlist apr2020 may2020 jun2020 jul2020 aug2020 
		local Malawi_varlist apr2020 may2020 jun2020 jul2020 aug2020 
	
	
	local yvar_varlist FSI_z_2020m1m2 
	
	local i = 0
	est clear
	foreach country in Liberia Malawi {
		local i = 1		
		foreach yvar in `yvar_varlist' {
			eststo `country'_ES_`i': reghdfe `yvar' ``country'_varlist' if country=="`country'" & year==2020, cluster(village_id) absorb(id)
				estadd scalar fstat = e(F)
				
				su `yvar' if e(sample) & (survey_month==m(2020m1)|survey_month==m(2020m2)) & country=="`country'" // JanFeb2020 is the base in the DiD regression
				estadd scalar janfeb2020mean = r(mean)	
				estadd scalar janfeb2020sd = r(sd)
				
				distinct id if e(sample)
				estadd scalar numhhs = r(ndistinct) 
		local ++i
		}
	}	
	

	
// Difference-in-differences

// 	 local yvar_varlist FSI_z_2020m1m2 food_expend_usd total_expend_mon_usd
		local yvar_varlist FSI_z_2020m1m2
	
	// Liberia
		*est clear
		foreach country in Liberia Malawi {
			local i = 1
			foreach yvar in `yvar_varlist' {
				eststo `country'_DiD1_`i': reghdfe `yvar' apr may jun jul aug year2020 apr2020 may2020  jun2020 jul2020 aug2020  if country=="`country'" , cluster(village_id) absorb(id)
					estadd scalar fstat = e(F)
					su `yvar' if e(sample) & (survey_month==m(2020m1)|survey_month==m(2020m2)) & country=="`country'" // JanFeb2021 is the base in the DiD regression
					estadd scalar janfeb2020mean = r(mean)	
					estadd scalar janfeb2020sd = r(sd)
					
					distinct id if e(sample)
					estadd scalar numhhs = r(ndistinct)

				eststo `country'_DiD2_`i': reghdfe `yvar' apr may jun jul aug year2020 apr2020 may2020  jun2020 jul2020 aug2020  if country=="`country'" , cluster(village_id) absorb(id id#apr id#may id#jun id#jul id#aug)
					estadd scalar fstat = e(F)
					su `yvar' if e(sample) & (survey_month==m(2020m1)|survey_month==m(2020m2)) & country=="`country'" // JanFeb2021 is the base in the DiD regression
					estadd scalar janfeb2020mean = r(mean)	
					estadd scalar janfeb2020sd = r(sd)
					
					distinct id if e(sample)
					estadd scalar numhhs = r(ndistinct)
				local ++i
				
				
			}
		}	
	
esttab Liberia_DiD?_* Malawi_DiD?_*, se keep(*2020)
	
// Export table
		
	#d;
	estout Liberia_ES_1 Liberia_DiD1_1 Liberia_DiD2_1 Malawi_ES_1 Malawi_DiD1_1 Malawi_DiD2_1 using "${path}/Appendix_table_S7.tex", replace style(tex) mlabel(none) numbers collabel(none) label ///
		keep(apr2020 may2020 jun2020 jul2020 aug2020) varlabel(apr2020 "April 2020" may2020 "May 2020" jun2020 "June 2020" jul2020 "July 2020" aug2020 "Aug 2020" sep2020 "Sep 2020" oct2020 "Oct 2020")
		stats(janfeb2020mean janfeb2020sd N numhhs, labels("Jan-Feb 2020 mean" "Jan-Feb 2020 SD" "Observations" "No. of households") fmt(%9.2f %9.2f %9.0fc %9.0fc)) starlevels(* 0.10 ** 0.05 *** 0.01) ///
		subs(-0.00 0.00)
		prehead("\begin{tabular}{l ccc ccc}" "\toprule") ///
		posthead(
			" & \multicolumn{3}{c}{Liberia} & \multicolumn{3}{c}{Malawi} \\"
			"\cmidrule(lr){2-4} \cmidrule(lr){5-7}"
			" & \multicolumn{1}{c}{\begin{tabular}{c} Event \\ Study \end{tabular}} & \multicolumn{2}{c}{\begin{tabular}{c} Difference-in \\ Difference \end{tabular}} & \multicolumn{1}{c}{\begin{tabular}{c} Event \\ Study \end{tabular}} & \multicolumn{2}{c}{\begin{tabular}{c} Difference-in \\ Difference \end{tabular}} \\"
			"\midrule"
			) 
		cells("b(fmt(%9.2f) star)" "se(fmt(%9.2f) par)") ///
		prefoot("\\") ///
		postfoot("\bottomrule" "\end{tabular}")	

		;
	#d cr

	
	
/*******************************************************************************
Appendix table S8: Crop Prices
*******************************************************************************/
// weighted price index
use "$path/cvps_price_analysis.dta", clear

drop std_price_feb20 std_price_feb21

	gen year=yofd(dofm(month))

	drop if year==2019
	drop if mi(price)
	
	tabstat item if country=="MALAWI", by(item_str)


// drop item with missing weights and prices
	// weights not available (pepper, bitterballs, cane juice, local rice)
	drop if country=="LIBERIA" & (item==10 | item==11 | item==14 | item==3)
	// Drop items with no weights (Soya, Mpiru, Pigeon peas)	
	drop if country =="MALAWI" & (item==7 | item==9 | item==15)


	est clear
* Regressions	
/*************/	
	
// weighted price 	
	// weighted price index at market-month level
	bys country market_id month: egen weighted_price = total(price*expend_wgt),m
	
	collapse  weighted_price, by(country market_id month year)
	
	
	// Feb average in rows for Feb
	bys country : egen  avg_wgt_price_feb20= mean(weighted_price) if month==tm(2020m2)
	
	bys country : egen  avg_wgt_price_feb21= mean(weighted_price) if month==tm(2021m2)
	
	
	// Feb prices in all rows
	bys country : egen wgt_price_feb20 = mean(avg_wgt_price_feb20)
	bys country : egen wgt_price_feb21 = mean(avg_wgt_price_feb21)
	
	gen std_wgt_price = weighted_price/wgt_price_feb20 if year==2020
	replace  std_wgt_price = weighted_price/wgt_price_feb21 if year==2021
	
	// E-study variables
	gen apr2020 = month==m(2020m4) 
	gen may2020 = month==m(2020m5) 
	gen feb2020 = month==tm(2020m2)
	gen jun2020 = month==tm(2020m6)
	gen jul2020 = month==tm(2020m7)
	gen aug2020 = month==tm(2020m8)
	
	// Did variables
	// Pooled 2020-2021 for Diff-in-Diff
	gen feb = month==tm(2020m2) | month==tm(2021m2)
	gen mar= (month==tm(2020m3) | month==tm(2021m3))
	gen apr = (month==tm(2020m4) | month==tm(2021m4))
	gen may = (month==tm(2020m5) | month==tm(2021m5))
	gen jun = (month==tm(2020m6) | month==tm(2021m6))
	gen jul = (month==tm(2020m7) | month==tm(2021m7))
	gen aug = (month==tm(2020m8) | month==tm(2021m8))
	
	
	gen year2020 = month>=tm(2020m1) & month<=tm(2020m12)

	
	// Event study sample: Feb-Jul 2020, drop March 2020 as its both pre- and post-covid
	gen estudy_sample = month>=tm(2020m2) & month<=tm(2020m8)
	replace estudy_sample = 0 if month==tm(2020m3)

	
	// Difference-in-Difference sample: Feb-May 2020 and 2021
	gen did_sample =  (feb==1 | apr==1 | may==1 | jun==1 | jul==1 | aug==1)

	
	
	local xvar_estudy apr2020 may2020 jun2020 jul2020 aug2020
	local xvar_did apr may jun jul aug year2020 apr2020 may2020 jun2020 jul2020 aug2020
		
	est clear

	local i= 0
	foreach country in LIBERIA MALAWI{
		local ++i
		local out std_wgt_price
		
		eststo wgt_price`i'_1: reghdfe `out' `xvar_estudy'  if estudy_sample==1 & country=="`country'" , absorb(market_id) cluster(market_id)
		sum `out' if e(sample) & month==tm(2020m2)
		estadd scalar ybar = r(mean)
		
		sum weighted_price if e(sample) & month==tm(2020m2)
		estadd scalar ybar_USD = r(mean)
		
		su `out' if e(sample)
		estadd scalar obs = r(N)

		distinct market_id if e(sample)
		estadd scalar nmarket = `r(ndistinct)'
		estadd local controlWFP "N"

		
		eststo wgt_price`i'_2: reghdfe `out' `xvar_did'  if did_sample==1 & country=="`country'" , absorb(market_id) cluster(market_id)
		sum `out' if e(sample) & month==tm(2020m2)
		estadd scalar ybar = r(mean)
		
		sum weighted_price if e(sample) & month==tm(2020m2)
		estadd scalar ybar_USD = r(mean)
		
		su `out' if e(sample)
		estadd scalar obs = r(N)

		distinct market_id if e(sample)
		estadd scalar nmarket = `r(ndistinct)'		
		estadd local controlWFP "N"

	}

		
// Staples, maincrop, and maincrop adjusted for historical price
	use "$path/cvps_price_analysis.dta", clear
	drop std_price_feb20 std_price_feb21

	gen year=yofd(dofm(month))

	drop if year==2019
	drop if mi(price)
	
	tabstat item if country=="LIBERIA", by(item_str)


// drop item with missing weights and prices
	// weights not available (pepper, bitterballs, cane juice, local rice)
	drop if country=="LIBERIA" & (item==10 | item==11 | item==14 | item==3)
	// Drop items with no weights (Soya, Mpiru, Pigeon peas)	
	drop if country =="MALAWI" & (item==7 | item==9 | item==15)

	bys country item: egen avg_price_feb20 = mean(price) if month==tm(2020m2)
	bys country item: egen avg_price_feb21 = mean(price) if month==tm(2021m2)
	
	bys country item: egen price_feb20 = mean(avg_price_feb20) 
	bys country item: egen price_feb21 = mean(avg_price_feb21) 
	
	gen std_price = price/price_feb20 if year==2020
	replace std_price = price/price_feb21 if year==2021
	

	gen std_price_dev = std_price - std_price_feb_LR

	isid country market_month_id item

		// E-study variables
	gen apr2020 = month==m(2020m4) 
	gen may2020 = month==m(2020m5) 
	gen feb2020 = month==tm(2020m2)
	gen jun2020 = month==tm(2020m6)
	gen jul2020 = month==tm(2020m7)
	gen aug2020 = month==tm(2020m8)
	
	// Did variables
	// Pooled 2020-2021 for Diff-in-Diff
	gen feb = month==tm(2020m2) | month==tm(2021m2)
	gen mar= (month==tm(2020m3) | month==tm(2021m3))
	gen apr = (month==tm(2020m4) | month==tm(2021m4))
	gen may = (month==tm(2020m5) | month==tm(2021m5))
	gen jun = (month==tm(2020m6) | month==tm(2021m6))
	gen jul = (month==tm(2020m7) | month==tm(2021m7))
	gen aug = (month==tm(2020m8) | month==tm(2021m8))
	
	
	gen year2020 = month>=tm(2020m1) & month<=tm(2020m12)

		
		// Event study sample: Feb-Jul 2020, drop March 2020 as its both pre- and post-covid
	gen estudy_sample = month>=tm(2020m2) & month<=tm(2020m8)
	replace estudy_sample = 0 if month==tm(2020m3) 

		// Difference-in-Difference sample: Feb-May 2020 and 2021
	gen did_sample =  (feb==1 | apr==1 | may==1 | jun==1 | jul==1 | aug==1)


	
		local xvar_estudy apr2020 may2020 jun2020 jul2020 aug2020
		local xvar_did apr may jun jul aug year2020 apr2020 may2020 jun2020 jul2020 aug2020

// Staples, maincrop 
local i = 0
foreach country in LIBERIA MALAWI{
		local out std_price	
		
		eststo `country'_1 : reghdfe `out' `xvar_estudy' if estudy_sample==1 & country=="`country'" & staple==1, absorb(market_id item) cluster(market_id)
		sum `out' if e(sample) & month==tm(2020m2)
		estadd scalar ybar = r(mean) 
		
		sum price if e(sample) & month==tm(2020m2)
		estadd scalar ybar_USD = r(mean)

		su `out' if e(sample)
		estadd scalar obs = r(N)

		distinct market_id if e(sample)
		estadd scalar nmarket = `r(ndistinct)'
		distinct item if e(sample)
		estadd scalar nproduct = `r(ndistinct)'
		estadd local controlWFP "N"
		
		eststo `country'_2: reghdfe `out' `xvar_did'  if did_sample==1 & country=="`country'" & staple==1 , absorb(market_id item) cluster(market_id)
		
			sum price if e(sample) & month==tm(2020m2)
			estadd scalar ybar_USD = r(mean)
			
			su `out' if e(sample)
			estadd scalar obs = r(N)

			distinct market_id if e(sample)
			estadd scalar nmarket = `r(ndistinct)'
			distinct item if e(sample)
			estadd scalar nproduct = `r(ndistinct)'
			estadd local controlWFP "N"		
		
		
		eststo `country'_3: reghdfe `out' `xvar_estudy'  if estudy_sample==1 & country=="`country'"  & maincrop==1, absorb(market_id) cluster(market_id)
		sum `out' if e(sample) & month==tm(2020m2)
		estadd scalar ybar = r(mean) 
		
		sum price if e(sample) & month==tm(2020m2)
		estadd scalar ybar_USD = r(mean)

		su `out' if e(sample)
		estadd scalar obs = r(N)

		distinct market_id if e(sample)
		estadd scalar nmarket = `r(ndistinct)'
		distinct item if e(sample)
		estadd scalar nproduct = `r(ndistinct)'
		estadd local controlWFP "N"
		
		
		eststo `country'_4 : reghdfe `out' `xvar_did'  if did_sample==1 & country=="`country'" & maincrop==1, absorb(market_id) cluster(market_id)
		
			sum price if e(sample) & month==tm(2020m2)
			estadd scalar ybar_USD = r(mean)

			su `out' if e(sample)
			estadd scalar obs = r(N)

			distinct market_id if e(sample)
			estadd scalar nmarket = `r(ndistinct)'
			distinct item if e(sample)
			estadd scalar nproduct = `r(ndistinct)'
			estadd local controlWFP "N"
		
		
			
		local out std_price_dev
		eststo `country'_5 : reghdfe std_price_dev `xvar_estudy'  if estudy_sample==1 & country=="`country'" & maincrop==1, absorb(market_id) cluster(market_id)
		sum `out' if e(sample) & month==tm(2020m2)
		estadd scalar ybar = r(mean) 
		
		sum price if e(sample) & month==tm(2020m2)
		estadd scalar ybar_USD = r(mean)

		su std_price_dev if e(sample)
		estadd scalar obs = r(N)

		distinct market_id if e(sample)
		estadd scalar nmarket = `r(ndistinct)'
		distinct item if e(sample)
		estadd scalar nproduct = `r(ndistinct)'
		estadd local controlWFP "Y"
			
		
	}	
	
	
	
		#d;
		esttab wgt_price1_* LIBERIA* 
		
		, compress nogap label
			se replace noomitted
		//	 collabel(none) ;
			noobs nonote
			keep(apr2020 may2020 jun2020 jul2020 aug2020 year2020)
			starlevels(* 0.10 ** 0.05 *** 0.01) 
			cells("b(fmt(%9.3f) star)" "se(fmt(%9.3f) par)")
			sca("controlWFP Controls for Price Trend" "nmarket Markets" "nproduct Products" "N Observations" "ybar_USD Feb 2020 Mean (USD)") 
			mtitle("All" "All" "Staples" "Staples" "Rice/Maize" "Rice/Maize" "Rice/Maize" )
			
			;
		#d cr		

// Export table		
local texname "Appendix_table_S8"		// without calendar months FE in table

	#d;
	estout wgt_price1_* LIBERIA_* using "${path}/`texname'.tex", replace style(tex) mlabel(none) numbers collabel(none) label 
		keep(apr2020 may2020 jun2020 jul2020 aug2020 year2020) 
		order(apr2020 may2020 jun2020 jul2020 aug2020 year2020)		
		varlabel(apr2020 "April 2020" may2020 "May 2020" jun2020 "June 2020" jul2020 "July 2020" aug2020 "August 2020" year2020 "2020" apr "April" may "May" jun "June" jul "July" aug "August")
		stats(controlWFP nmarket N ybar_USD, labels("Controls for Price Trend" "Markets" "Observations" "Feb 2020 Mean (USD)") fmt(%9.0f %9.0f %9.0fc %9.3fc))
		starlevels(* 0.10 ** 0.05 *** 0.01) 
		prehead("\begin{tabular}{l cc cc ccc}" "\toprule") 
		posthead("& \multicolumn{2}{c}{All Items} & \multicolumn{2}{c}{Staples} & \multicolumn{3}{c}{Rice/Maize}  \\"
		"\cmidrule(lr){2-3} \cmidrule(lr){4-5} \cmidrule(lr){6-8} "
		"& \multicolumn{7}{c}{Dep. Variable: Ratio of Price to Price in February of Same Year } \\ \midrule"
		"\multicolumn{8}{l}{\textbf{Panel A: Liberia}} \\") 
		cells("b(fmt(%9.3f) star)" "se(fmt(%9.3f) par)")
		prefoot("\\")
	;
	
	estout wgt_price2_* MALAWI_* using "${path}/`texname'.tex", append style(tex) mlabel(none) collabel(none) label 
		keep(apr2020 may2020 jun2020 jul2020 aug2020 year2020) 
		order(apr2020 may2020 jun2020 jul2020 aug2020 year2020)
		varlabel(apr2020 "April 2020" may2020 "May 2020" jun2020 "June 2020" jul2020 "July 2020" aug2020 "August 2020" year2020 "2020" apr "April" may "May" jun "June" jul "July" aug "August")
		stats(controlWFP nmarket N ybar_USD, labels("Controls for Price Trend" "Markets" "Observations" "Feb 2020 Mean (USD)") fmt(%9.0f %9.0f %9.0fc  %9.3fc))
		starlevels(* 0.10 ** 0.05 *** 0.01) 
		posthead("\\" "\multicolumn{8}{l}{\textbf{Panel B: Malawi}} \\") 
		cells("b(fmt(%9.3f) star)" "se(fmt(%9.3f) par)")
		prefoot("\\")
		postfoot("\bottomrule" "\end{tabular}")	
		;	

	#d cr
	
	
/**************************************************************************
Appendix Table S9: Non-Agriculture Income
**************************************************************************/	
use "$path/hhps_analysis_studysample.dta", clear

// Event study
	local yvarlist  income_business_usd  income_labortotal_usd income_other_usd
	
	est clear
	foreach country in Liberia Malawi {
		local i = 1
		foreach yvar in `yvarlist' {
			eststo `country'_ES_`i': reghdfe `yvar' apr2020 may2020 jun2020 jul2020 aug2020 if country=="`country'" & year==2020 , absorb(id) cluster(village_id)
				estadd scalar fstat = e(F)
				su `yvar' if e(sample) &  (survey_month==m(2020m1)|survey_month==m(2020m2)) & country=="`country'" 
				estadd scalar janfeb2020mean = r(mean)	
				estadd scalar janfeb2020sd = r(sd)
				distinct id if e(sample)
				estadd scalar numhhs = r(ndistinct)
			local ++i
		}
	}		

	
// Diff-in-diff regressions
	local yvarlist  income_business_usd  income_labortotal_usd income_other_usd

	foreach country in Liberia Malawi {
		local i = 1
		foreach yvar in `yvarlist' {
			eststo `country'_DiD_`i': reghdfe `yvar' apr may jun jul aug year2020 apr2020 may2020 jun2020 jul2020 aug2020 if country=="`country'" , absorb(id id#apr id#may id#jun id#jul id#aug) cluster(village_id)
				estadd scalar fstat = e(F)
				su `yvar' if e(sample) & (survey_month==m(2020m1)|survey_month==m(2020m2)) & country=="`country'" // JanFeb2021 is the base in the DiD regression
				estadd scalar janfeb2020mean = r(mean)	
				estadd scalar janfeb2020sd = r(sd)
				distinct id if e(sample)
				estadd scalar numhhs = r(ndistinct)
			local ++i
		}
	}
	
esttab Liberia_DiD_* Malawi_DiD_*, se keep(*2020)

// Export results: Liberia & Malawi in TWO SEPARATE panels
	
	#d;
	estout Liberia_ES_1 Liberia_DiD_1 Liberia_ES_2 Liberia_DiD_2 Liberia_ES_3 Liberia_DiD_3 using "${path}/Appendix_table_S9.tex", replace style(tex) mlabel(none) numbers collabel(none) label ///
		keep(apr2020 may2020 jun2020 jul2020 aug2020) varlabel(apr2020 "April 2020" may2020 "May 2020" jun2020 "June 2020" jul2020 "July 2020" aug2020 "August 2020" sep2020 "Sep 2020" oct2020 "Oct 2020" apr "April" may "May" jun "June" jul "July" aug "August" year2020 "2020")
		stats(janfeb2020mean janfeb2020sd N numhhs, labels("Jan-Feb 2020 mean" "Jan-Feb 2020 SD" "Observations" "No. of households") fmt(%9.2f %9.2f %9.0fc %9.0fc)) starlevels(* 0.10 ** 0.05 *** 0.01) ///
		prehead("\begin{tabular}{l cc cc cc}" "\toprule") ///
		posthead(
			" & \multicolumn{2}{c}{\begin{tabular}{c} Business profit \end{tabular}} & \multicolumn{2}{c}{\begin{tabular}{c} Casual \\ Labor income \end{tabular}} & \multicolumn{2}{c}{\begin{tabular}{c} Other \\ Non-agricultural income \end{tabular} } \\"
			"\cmidrule(lr){2-3} \cmidrule(lr){4-5} \cmidrule(lr){6-7}"
			"\midrule"
			"\multicolumn{5}{l}{\textbf{Panel A: Liberia}} \\")
		cells("b(fmt(%9.2f) star)" "se(fmt(%9.2f) par)") ///
		prefoot("\\") ///
		;
	#d cr
	
	#d;	
	estout Malawi_ES_1 Malawi_DiD_1 Malawi_ES_2 Malawi_DiD_2 Malawi_ES_3 Malawi_DiD_3 using "${appendix}/Appendix_table_S9.tex", append style(tex) mlabel(none) collabel(none) label ///
		keep(apr2020 may2020 jun2020 jul2020 aug2020) varlabel(apr2020 "April 2020" may2020 "May 2020" jun2020 "June 2020" jul2020 "July 2020" aug2020 "August 2020" sep2020 "Sep 2020" oct2020 "Oct 2020" apr "April" may "May" jun "June" jul "July" aug "August" year2020 "2020")
		stats(janfeb2020mean janfeb2020sd N numhhs, labels("Jan-Feb 2020 mean" "Jan-Feb 2020 SD" "Observations" "No. of households") fmt(%9.2f %9.2f %9.0fc %9.0fc)) starlevels(* 0.10 ** 0.05 *** 0.01) ///
		posthead("\\" "\multicolumn{5}{l}{\textbf{Panel B: Malawi}} \\") ///
		cells("b(fmt(%9.2f) star)" "se(fmt(%9.2f) par)") ///
		prefoot("\\") ///
		postfoot("\bottomrule" "\end{tabular}")	
		;	
	#d cr	
	

	
	
/*******************************************************************************
  Appendix table S10: School Meals
*******************************************************************************/	
local texname cov_school_v2

use "$path/covid_vars_cleaned.dta", clear

local sumstat_varlist ///
cov3_meals_1 cov3_meals_2 cov3_meals_3 cov3_meals_0

preserve

collapse (max) `sumstat_varlist', by(country id)

lab var cov3_meals_1 "\quad breakfast"
lab var cov3_meals_2 "\quad lunch"
lab var cov3_meals_3 "\quad snack"
lab var cov3_meals_0 "\quad no food at all"

est clear
eststo : estpost su `sumstat_varlist' if country=="Liberia" // TO CHECK: this question skipped in Liberia?
eststo : estpost su `sumstat_varlist' if country=="Malawi" 

estout * using "${path}/`texname'.tex", replace style(tex) mlabel(none) collabel(none) numbers label ///
	prehead("\begin{tabular}{l c c}" "\toprule") ///	
	posthead("& \multicolumn{1}{c}{Liberia} & \multicolumn{1}{c}{Malawi} \\" ///
			 "\midrule"  ///
			 "=1 if following meals were provided in school (before closure): \\") ///
	cells("mean(fmt(%9.2f))") 
restore

local sumstat_varlist ///
cov3_meals_now_0 cov3_meals_now_1 cov3_meals_now_2 cov3_meals_now_3   

preserve 	

collapse (max) `sumstat_varlist', by(country id)

cap lab var cov3_meals_now_0 "\quad children miss out meals"
cap lab var cov3_meals_now_1 "\quad respondent spends money to make more food"
cap lab var cov3_meals_now_2 "\quad assitance from family/neighbor/friends"
cap lab var cov3_meals_now_3 "\quad assistance from village chief/gov't/aid programs"

est clear
eststo : estpost su `sumstat_varlist' if country=="Liberia" // TO CHECK: this question skipped in Liberia?
eststo : estpost su `sumstat_varlist' if country=="Malawi" 

estout * using "${path}/`texname'.tex", append style(tex) mlabel(none) collabel(none) label ///
	keep(`sumstat_varlist') ///
	posthead("=1 if respondent reported yes to: \\") ///
	cells("mean(fmt(%9.2f))") 	///
	postfoot("\bottomrule" "\end{tabular}")	
	
	
